# Supplementary material for: 4-Methyl-N-{4-[(5-methyl-1,2-oxazol-3-yl)sulfamo­yl]phen­yl}benzene­sulfonamide
Source: Acta Crystallogr Sect E Struct Rep Online. 2012 Feb 17;68(Pt 3):o693. doi: 10.1107/S1600536812005260 (PMC3295473; doi:10.1107/S1600536812005260)
Supplement: Supplementary file 2 [file e-68-0o693-Isup2.hkl]

#
# h,k,l, Fc-squared, Fo-squared, sigma(Fo-squared) and status flag
#
data_I
_shelx_title ' SMS1FCC_0m in P2(1)/c'
_shelx_refln_list_code          4
_shelx_F_calc_maximum      294.43
_exptl_crystal_F_000       848.00
_reflns_d_resolution_high  0.7496
 
loop_
 _symmetry_equiv_pos_as_xyz
 'x, y, z'
 '-x, y+1/2, -z+1/2'
 '-x, -y, -z'
 'x, -y-1/2, z-1/2'
 
_cell_length_a    10.6294
_cell_length_b    12.2394
_cell_length_c    14.9673
_cell_angle_alpha  90.000
_cell_angle_beta  106.863
_cell_angle_gamma  90.000
 
_shelx_F_squared_multiplier     1.000
 
loop_
 _refln_index_h
 _refln_index_k
 _refln_index_l
 _refln_F_squared_calc
 _refln_F_squared_meas
 _refln_F_squared_sigma
 _refln_observed_status
   2   0   0      229.24      216.78     10.05 o
   3   0   0     6777.58     6610.55     98.44 o
   4   0   0     2050.66     1980.29     34.78 o
   5   0   0     1932.07     2390.82     46.57 o
   6   0   0      126.53      143.35     10.70 o
   7   0   0      610.33      554.30     21.35 o
   8   0   0     1878.57     1944.34     50.22 o
   9   0   0       62.82       67.58     13.70 o
  10   0   0      150.69      165.19     19.69 o
  11   0   0       42.27       55.95     15.32 o
  12   0   0      112.69      148.54     37.35 o
  13   0   0        2.81       51.78     30.56 o
   1   1   0     2534.43     2388.56     45.04 o
   2   1   0     2193.40     2066.76     24.29 o
   3   1   0     1297.06     1224.67     15.82 o
   4   1   0     1000.06     1041.85     15.63 o
   5   1   0       83.04       69.86      4.83 o
   6   1   0       15.80       16.00      3.90 o
   7   1   0      254.76      247.00     13.10 o
   8   1   0      101.19       94.86      8.99 o
   9   1   0       57.99       48.23      7.93 o
  10   1   0      360.30      348.60     17.91 o
  11   1   0       46.01       53.96     12.97 o
  12   1   0        5.38        9.53     15.47 o
  13   1   0      130.36      127.65     26.06 o
   0   2   0      210.86      241.32      6.63 o
   1   2   0    13610.16    13371.58    147.94 o
   2   2   0     1284.13     1245.81     16.12 o
   3   2   0     1847.47     1852.42     23.18 o
   4   2   0      412.97      463.31      9.91 o
   5   2   0     2162.65     2379.99     32.50 o
   6   2   0      585.25      544.80     15.89 o
   7   2   0      158.26      151.52      8.95 o
   8   2   0       60.64       70.60      8.01 o
   9   2   0        5.32       -2.40      6.18 o
  10   2   0       54.71       49.33      8.79 o
  11   2   0       29.14       36.77     12.84 o
  12   2   0       11.68       28.33     39.89 o
  13   2   0        3.78        8.49     28.86 o
   1   3   0      646.62      644.43     10.17 o
   2   3   0     9828.49     9754.18    109.37 o
   3   3   0      950.23      837.76     12.88 o
   4   3   0        2.65        3.65      2.44 o
   5   3   0      378.36      334.66     12.54 o
   6   3   0      853.54      862.79     19.57 o
   7   3   0       21.65       14.45      4.17 o
   8   3   0       17.66       18.41      4.96 o
   9   3   0      150.21      142.58     10.98 o
  10   3   0      722.78      708.38     26.42 o
  11   3   0      155.87      107.91     22.17 o
  12   3   0        4.87      -23.77     23.77 o
  13   3   0        0.18       -8.49     27.16 o
   0   4   0    14889.67    14290.58    191.37 o
   1   4   0      203.48      203.62      6.23 o
   2   4   0       28.75       43.37      3.29 o
   3   4   0     1119.07     1193.98     23.26 o
   4   4   0       64.80      115.07      6.84 o
   5   4   0      321.64      352.34     11.94 o
   6   4   0        4.53       12.48      3.35 o
   7   4   0      323.73      315.97     10.63 o
   8   4   0      131.67      157.28     11.41 o
   9   4   0      312.42      326.50     21.64 o
  10   4   0        5.34        6.05      7.07 o
  11   4   0      202.76      244.99     25.40 o
  12   4   0       65.76       31.41     32.25 o
  13   4   0       11.42      -11.88     28.01 o
   1   5   0       26.16       45.59      4.10 o
   2   5   0       37.37       43.15      3.86 o
   3   5   0     2306.90     2424.19     35.15 o
   4   5   0     3393.60     3420.55     77.25 o
   5   5   0      700.06      707.12     35.41 o
   6   5   0      327.07      405.55     36.88 o
   7   5   0      478.94      488.95     19.90 o
   8   5   0      212.25      177.33     13.59 o
   9   5   0      103.25       72.68     12.72 o
  10   5   0        6.94       -3.33     11.75 o
  11   5   0      159.49      175.84     26.72 o
  12   5   0       22.21       34.80     30.56 o
   0   6   0       94.57       64.87      8.05 o
   1   6   0      101.10       87.49      6.71 o
   2   6   0     1366.72     1438.47     24.31 o
   3   6   0      450.78      475.10     13.15 o
   4   6   0       15.80       26.60      6.51 o
   5   6   0      222.79      220.35     35.28 o
   6   6   0      604.17      678.84     48.39 o
   7   6   0      168.92      179.80     17.19 o
   8   6   0       31.86       49.28     11.65 o
   9   6   0       76.38       63.73     15.93 o
  10   6   0        8.42       25.09     15.47 o
  11   6   0        0.90      -13.09     13.09 o
  12   6   0       68.01       40.74     32.25 o
   1   7   0      344.98      341.52     15.59 o
   2   7   0      688.83      652.53     16.18 o
   3   7   0      710.45      675.33     14.45 o
   4   7   0        1.28       -2.98      4.94 o
   5   7   0      938.75     1041.49     34.59 o
   6   7   0      390.17      378.31     23.84 o
   7   7   0      198.86      229.26     20.03 o
   8   7   0       61.00       57.32     24.11 o
   9   7   0        3.70        3.51     14.19 o
  10   7   0       39.57       44.57     22.51 o
  11   7   0       51.32       47.37     23.77 o
  12   7   0       40.06      102.70     44.99 o
   0   8   0       47.80       70.03     13.23 o
   1   8   0     1040.72     1025.03     22.86 o
   2   8   0        6.91       11.50      4.42 o
   3   8   0      258.97      255.72     13.90 o
   4   8   0      126.66      121.04      9.82 o
   5   8   0       28.81       14.47      9.05 o
   6   8   0      274.76      284.38     24.06 o
   7   8   0       35.01       21.09     13.49 o
   8   8   0       90.15       98.95     20.76 o
   9   8   0      349.88      322.49     34.16 o
  10   8   0       16.50       21.28     18.66 o
  11   8   0      157.62      175.80     36.88 o
   1   9   0       18.40       16.60      5.43 o
   2   9   0       33.29       41.13      6.34 o
   3   9   0      395.88      364.81     21.97 o
   4   9   0     1672.72     1698.54     35.48 o
   5   9   0       73.09       69.23     16.95 o
   6   9   0      246.52      194.25     24.49 o
   7   9   0        8.80       12.63     24.78 o
   8   9   0      115.70      112.43     27.10 o
   9   9   0      156.15      176.06     27.52 o
  10   9   0        0.02      -14.53     20.38 o
  11   9   0        2.33       27.78     33.53 o
   0  10   0       61.27       62.94     12.25 o
   1  10   0       12.94       12.31      6.37 o
   2  10   0        1.78       -2.31      5.69 o
   3  10   0       70.26       75.05     13.09 o
   4  10   0       17.72        0.89     13.61 o
   5  10   0        4.59      -11.41     11.41 o
   6  10   0       68.97       49.01     16.57 o
   7  10   0       31.92       40.37     17.06 o
   8  10   0       36.83       33.04     31.83 o
   9  10   0        3.35      -19.50     19.50 o
  10  10   0        0.37       22.52     23.81 o
   1  11   0      530.45      541.86     24.66 o
   2  11   0       25.86       29.59     11.12 o
   3  11   0       63.19       67.03     23.60 o
   4  11   0       95.29      106.10     14.12 o
   5  11   0      230.74      166.77     30.90 o
   6  11   0       63.53       49.91     22.50 o
   7  11   0        0.36        1.00     17.28 o
   8  11   0       53.71      113.72     29.99 o
   9  11   0       50.77       94.57     34.80 o
  10  11   0        6.62      -13.86     23.10 o
   0  12   0      290.85      264.82     43.29 o
   1  12   0      176.34      152.70     20.21 o
   2  12   0       76.23       83.67     22.32 o
   3  12   0      205.28      230.24     22.14 o
   4  12   0        3.55        9.20     17.03 o
   5  12   0        0.01      -10.79     16.68 o
   6  12   0      143.37      191.95     34.51 o
   7  12   0       25.78       28.56     25.89 o
   8  12   0        6.30        1.99     20.65 o
   9  12   0       24.99       42.85     27.53 o
   1  13   0        9.57        5.40     29.28 o
   2  13   0        6.52       -3.66     11.63 o
   3  13   0       80.11       71.43     16.04 o
   4  13   0      124.05       52.19     22.59 o
   5  13   0       32.74        8.60     20.38 o
   6  13   0        0.61       -0.11     20.10 o
   7  13   0       42.44       32.19     38.62 o
   8  13   0        3.66       15.95     24.17 o
   0  14   0        5.83       16.13     22.07 o
   1  14   0        6.03       -0.82     15.30 o
   2  14   0       13.37       14.43     23.77 o
   3  14   0        4.95      -11.88     27.16 o
   4  14   0       22.27       11.35     20.98 o
   5  14   0        0.20       17.07     22.71 o
   6  14   0        2.96      -17.37     17.37 o
   1  15   0       24.02       34.39     20.65 o
   2  15   0       18.66       30.06     22.07 o
   3  15   0        7.08       15.28     31.41 o
   4  15   0       75.46       28.01     36.50 o
   5  15   0        0.33       16.98     32.25 o
   0  16   0        7.48       -2.55     27.16 o
   1  16   0       15.29       14.38     20.30 o
   2  16   0       12.10       62.81     36.50 o
 -13   1   1        5.47      -14.14     14.14 o
 -12   1   1        8.98        4.94     11.03 o
 -11   1   1       53.39       50.24     11.10 o
 -10   1   1      164.99      170.19     15.31 o
  -9   1   1      143.36      115.17     11.28 o
  -8   1   1       45.11       40.34      6.94 o
  -7   1   1      620.02      638.03     16.05 o
  -6   1   1      972.46     1070.63     19.14 o
  -5   1   1     2487.67     2300.24     32.02 o
  -4   1   1     1088.75     1071.90     16.14 o
  -3   1   1       13.85       18.01      2.58 o
  -2   1   1    16753.42    16910.74    171.15 o
  -1   1   1      327.90      259.34      5.33 o
   0   1   1     4943.22     4468.23    234.36 o
   1   1   1     1070.69     1071.69     15.05 o
   2   1   1      439.33      444.09      7.78 o
   3   1   1     1260.05     1086.87     14.48 o
   4   1   1     1445.53     1562.31     22.33 o
   5   1   1       91.38      105.59      6.09 o
   6   1   1      100.65       93.12      6.55 o
   7   1   1      405.61      390.16     12.89 o
   8   1   1     1773.54     1724.90     32.51 o
   9   1   1      116.76      133.84     17.71 o
  10   1   1       79.41      120.01     15.08 o
  11   1   1       78.22      122.24     18.62 o
  12   1   1       22.58       13.81     17.37 o
  13   1   1        6.47      -16.43     16.43 o
 -13   2   1       46.27       46.87     17.85 o
 -12   2   1      111.63      131.36     26.76 o
 -11   2   1       26.90       39.92     11.93 o
 -10   2   1       45.51       52.69     10.68 o
  -9   2   1      599.79      614.74     23.83 o
  -8   2   1      358.16      329.12     13.96 o
  -7   2   1      593.87      547.05     14.79 o
  -6   2   1      115.07      139.99      7.31 o
  -5   2   1      795.49      899.87     16.47 o
  -4   2   1     1517.40     1372.22     19.22 o
  -3   2   1     2406.53     2367.49     27.64 o
  -2   2   1    28340.84    27870.01    306.69 o
  -1   2   1     1458.64     1459.99     19.67 o
   0   2   1     2120.54     2055.63     24.78 o
   1   2   1      224.01      174.51      3.66 o
   2   2   1     2692.31     2737.38     45.01 o
   3   2   1       35.46       38.08      2.88 o
   4   2   1     1046.79     1078.95     16.66 o
   5   2   1     2617.41     2708.89     35.94 o
   6   2   1     1258.74     1251.54     21.75 o
   7   2   1      281.06      308.94     16.47 o
   8   2   1     3145.39     3163.89     54.40 o
   9   2   1      467.08      434.05     25.42 o
  10   2   1      318.80      308.35     21.45 o
  11   2   1        2.07       15.92     13.56 o
  12   2   1       25.07       47.76     17.89 o
  13   2   1       34.91       48.38     33.10 o
 -13   3   1        0.52      -22.49     22.49 o
 -12   3   1       28.45       44.03     13.45 o
 -11   3   1        2.21       -0.47      8.34 o
 -10   3   1      233.00      212.79     16.87 o
  -9   3   1      556.59      528.11     28.28 o
  -8   3   1       11.81        8.81      5.14 o
  -7   3   1       76.57       83.60      6.89 o
  -6   3   1     1217.11     1154.86     22.96 o
  -5   3   1       29.06       30.47      3.62 o
  -4   3   1        1.08        2.97      2.12 o
  -3   3   1     1040.07     1084.37     16.59 o
  -2   3   1     5279.97     5001.94     58.62 o
  -1   3   1      526.33      528.81     11.37 o
   0   3   1       44.58       25.44      2.56 o
   1   3   1     1173.77     1152.32     15.87 o
   2   3   1       12.83        9.70      3.92 o
   3   3   1     6914.97     7631.83    117.93 o
   4   3   1     2898.92     2936.43     45.13 o
   5   3   1      529.44      563.33     14.70 o
   6   3   1      655.99      691.68     15.53 o
   7   3   1       15.49       10.04      5.17 o
   8   3   1        0.86        9.19      6.24 o
   9   3   1      185.65      165.26     12.97 o
  10   3   1       19.70       25.62      8.89 o
  11   3   1       57.77       69.41     15.63 o
  12   3   1       77.52       90.82     35.65 o
  13   3   1        0.73        7.64     31.41 o
 -13   4   1      114.73      142.96     53.05 o
 -12   4   1      112.85       39.07     21.99 o
 -11   4   1      179.07      175.46     27.73 o
 -10   4   1        0.51       -4.90      6.53 o
  -9   4   1      324.75      359.44     20.41 o
  -8   4   1        0.03        3.82      5.34 o
  -7   4   1      151.52      158.40     10.07 o
  -6   4   1       63.55       61.88      4.64 o
  -5   4   1      198.41      183.90      7.81 o
  -4   4   1     1247.78     1338.85     22.19 o
  -3   4   1     1737.69     1850.68     28.25 o
  -2   4   1     2746.90     2690.85     39.26 o
  -1   4   1      631.56      729.80     11.45 o
   0   4   1     1105.72     1044.46     15.20 o
   1   4   1      793.23      716.13     11.22 o
   2   4   1       41.89       56.12      7.07 o
   3   4   1      160.27      171.96     17.79 o
   4   4   1      603.82      518.14     21.69 o
   5   4   1     1759.00     1778.37     40.84 o
   6   4   1     2626.35     2753.21     50.29 o
   7   4   1      260.01      260.27     10.90 o
   8   4   1        1.86       -2.74      6.01 o
   9   4   1       52.72       56.58      8.49 o
  10   4   1       71.75       52.26     17.39 o
  11   4   1        1.76        0.86     30.98 o
 -13   5   1       26.47       28.62     25.25 o
 -12   5   1       48.27       14.65     23.38 o
 -11   5   1       16.13       19.08     16.69 o
 -10   5   1       62.57       61.02     31.79 o
  -9   5   1      257.29      247.94     21.93 o
  -8   5   1      492.10      454.41     27.02 o
  -7   5   1       85.72       92.89      6.84 o
  -6   5   1       71.33       63.17      6.96 o
  -5   5   1       19.52       16.13      3.67 o
  -4   5   1      489.62      428.93     10.86 o
  -3   5   1     1470.71     1680.55     26.90 o
  -2   5   1     2703.72     2554.89     33.33 o
  -1   5   1       50.58       46.21      4.20 o
   0   5   1      497.75      432.38      9.81 o
   1   5   1       55.04       66.56      3.96 o
   2   5   1      289.51      241.73      6.29 o
   3   5   1     2098.37     2135.23     76.32 o
   4   5   1       95.09       67.34      9.08 o
   5   5   1       28.81       25.37      9.09 o
   6   5   1      276.37      286.11     26.95 o
   7   5   1      351.04      333.13     16.77 o
   8   5   1       82.61       83.00     10.63 o
   9   5   1        7.46        5.33      8.46 o
  10   5   1      216.09      220.17     28.14 o
  11   5   1       31.27       41.11     20.65 o
  12   5   1       28.78       82.33     36.50 o
 -12   6   1        6.97        1.13     21.38 o
 -11   6   1       90.18      117.14     23.59 o
 -10   6   1       56.15       51.39     18.87 o
  -9   6   1       20.54       38.46     15.42 o
  -8   6   1       67.90       57.15     22.21 o
  -7   6   1      233.40      255.62     34.26 o
  -6   6   1      495.01      471.90     21.90 o
  -5   6   1      412.02      411.23     13.64 o
  -4   6   1      768.41      799.96     14.64 o
  -3   6   1      155.85      182.42      9.36 o
  -2   6   1       16.15        6.43      3.51 o
  -1   6   1        0.16       -1.50      3.08 o
   0   6   1     2245.46     2344.20     34.29 o
   1   6   1      334.74      331.61     12.91 o
   2   6   1       65.50       48.27      4.31 o
   3   6   1      163.80      161.97      7.78 o
   4   6   1       96.75       67.64     11.23 o
   5   6   1      177.37      154.09     16.01 o
   6   6   1       27.24       17.28     10.00 o
   7   6   1      715.27      673.50     35.92 o
   8   6   1      754.03      718.83     38.83 o
   9   6   1        0.24        3.58     11.31 o
  10   6   1       51.03       75.79     52.20 o
  11   6   1      170.93      211.53     35.08 o
  12   6   1        0.12       23.77     33.95 o
 -12   7   1        0.04        1.80     18.66 o
 -11   7   1       56.61       95.31     23.67 o
 -10   7   1       22.31       27.72     20.74 o
  -9   7   1       17.69        9.16     14.85 o
  -8   7   1        1.22       -5.94     14.40 o
  -7   7   1      158.41      133.18     17.76 o
  -6   7   1     1144.76     1164.19     51.45 o
  -5   7   1       28.43       33.04      9.84 o
  -4   7   1      424.78      392.34      9.69 o
  -3   7   1     2541.09     2309.32     38.74 o
  -2   7   1      411.77      465.06     13.59 o
  -1   7   1     1734.78     1834.99     29.49 o
   0   7   1      557.01      552.35     13.16 o
   1   7   1      470.92      408.00     13.57 o
   2   7   1     2440.47     2312.99     41.79 o
   3   7   1       42.90       37.05      4.39 o
   4   7   1     1673.11     1772.15     50.35 o
   5   7   1      457.36      504.36     29.08 o
   6   7   1      736.72      719.32     37.28 o
   7   7   1       73.89       50.52     15.84 o
   8   7   1       89.73      109.50     20.72 o
   9   7   1       24.72       26.15     18.84 o
  10   7   1        3.61        9.34     18.73 o
  11   7   1       24.82       27.47     22.43 o
  12   7   1       36.08       54.32     39.89 o
 -12   8   1       50.00       37.35     36.50 o
 -11   8   1       48.23       89.42     25.30 o
 -10   8   1        3.78       -6.84     15.01 o
  -9   8   1        9.18       16.74     15.05 o
  -8   8   1       52.25       48.17     18.05 o
  -7   8   1        6.41        8.54     14.70 o
  -6   8   1      438.47      404.03     40.06 o
  -5   8   1      340.08      309.42     12.83 o
  -4   8   1      354.24      340.18     12.05 o
  -3   8   1      290.57      279.41     11.87 o
  -2   8   1      161.96      139.79      8.88 o
  -1   8   1      112.23       98.79      6.95 o
   0   8   1      453.04      473.00     14.03 o
   1   8   1       25.29       26.77      5.47 o
   2   8   1      656.55      663.51     18.56 o
   3   8   1      669.18      664.13     17.52 o
   4   8   1     1067.67      992.33     44.47 o
   5   8   1      291.80      311.82     24.40 o
   6   8   1       31.51       23.19     16.17 o
   7   8   1      157.18      109.72     58.57 o
   8   8   1       11.66        2.75     14.97 o
   9   8   1       52.03       65.87     46.26 o
  10   8   1        1.62       25.09     21.58 o
  11   8   1        0.24      -16.08     20.60 o
 -11   9   1       52.75       82.69     24.30 o
 -10   9   1       65.75       54.37     35.62 o
  -9   9   1       68.44       41.74     19.37 o
  -8   9   1       16.60       27.07     18.78 o
  -7   9   1        2.31       10.04     13.48 o
  -6   9   1        1.44       -9.92      9.92 o
  -5   9   1       83.37       98.59     18.09 o
  -4   9   1      318.14      314.44     14.53 o
  -3   9   1     1015.41      992.94     21.57 o
  -2   9   1       38.16       34.86      5.76 o
  -1   9   1       22.95       25.22      5.44 o
   0   9   1      114.72      114.07      9.32 o
   1   9   1      563.09      558.89     18.12 o
   2   9   1      190.40      198.39     10.57 o
   3   9   1      135.67      137.83     13.48 o
   4   9   1      289.16      299.54     35.43 o
   5   9   1       88.82       82.62     30.13 o
   6   9   1       73.89       83.19     35.65 o
   7   9   1        2.51        4.45     16.98 o
   8   9   1        0.25       10.73     17.82 o
   9   9   1       81.77      146.49     30.87 o
  10   9   1       30.59       37.76     24.26 o
  11   9   1       73.48       65.07     28.99 o
 -10  10   1      156.66      161.45     29.36 o
  -9  10   1       45.15       66.48     24.54 o
  -8  10   1        9.12       12.15     16.65 o
  -7  10   1       11.88      -14.76     15.28 o
  -6  10   1      454.45      391.27     34.59 o
  -5  10   1      248.98      217.43     25.68 o
  -4  10   1       49.49       63.96     11.14 o
  -3  10   1      218.65      269.91     19.70 o
  -2  10   1      279.29      282.53     15.20 o
  -1  10   1      901.07      983.59     26.88 o
   0  10   1        0.57       -0.13      5.82 o
   1  10   1       52.01       50.50     10.12 o
   2  10   1      518.82      547.02     24.14 o
   3  10   1      254.24      234.58     19.11 o
   4  10   1      468.34      486.76     44.04 o
   5  10   1        1.78       32.97     17.10 o
   6  10   1        3.23       26.51     19.18 o
   7  10   1       77.53       56.51     22.71 o
   8  10   1        5.16       -0.22     18.58 o
   9  10   1        0.11        8.37     32.68 o
  10  10   1        2.89      -20.98     20.98 o
 -10  11   1        2.00       30.48     27.90 o
  -9  11   1        0.06      -11.56     20.54 o
  -8  11   1       40.73       65.22     21.70 o
  -7  11   1        0.56      -10.39     12.72 o
  -6  11   1       12.66        9.84     15.18 o
  -5  11   1       11.29       20.54     14.99 o
  -4  11   1      461.86      536.60     30.55 o
  -3  11   1      311.12      364.06     23.79 o
  -2  11   1        0.24        2.40      7.96 o
  -1  11   1       19.49       24.39      8.92 o
   0  11   1       78.21       77.47     10.09 o
   1  11   1      112.18      124.94     14.29 o
   2  11   1       75.96       70.88     14.10 o
   3  11   1      110.07      104.62     15.21 o
   4  11   1      143.69      135.46     26.70 o
   5  11   1      355.75      389.48     73.84 o
   6  11   1       15.09        2.99     45.41 o
   7  11   1        0.07       -5.08     17.98 o
   8  11   1        0.09       17.21     22.82 o
   9  11   1        7.11       14.62     21.51 o
  -9  12   1        6.90        3.18     24.19 o
  -8  12   1        1.52        5.05     21.85 o
  -7  12   1        0.71       23.49     22.92 o
  -6  12   1       24.81       -6.79     18.90 o
  -5  12   1       42.99       44.25     21.99 o
  -4  12   1        1.19       -6.45     10.23 o
  -3  12   1        4.86       19.71     12.45 o
  -2  12   1        9.86       24.76     15.30 o
  -1  12   1       85.21      107.65     17.74 o
   0  12   1       89.00       66.22     15.62 o
   1  12   1        3.30        8.06     11.08 o
   2  12   1        2.95       -6.88     10.03 o
   3  12   1        0.09       -3.07     13.28 o
   4  12   1       81.46      103.06     27.59 o
   5  12   1        8.94       20.59     22.92 o
   6  12   1       13.91       19.43     21.90 o
   7  12   1       29.30       55.33     28.43 o
   8  12   1        3.35       31.71     24.64 o
  -8  13   1       66.81      188.90     38.71 o
  -7  13   1       17.23       47.56     26.06 o
  -6  13   1      185.51      226.67     57.29 o
  -5  13   1        2.85       33.68     22.49 o
  -4  13   1       83.62       97.96     26.06 o
  -3  13   1      275.81      313.09     33.84 o
  -2  13   1       19.90      -10.70     12.64 o
  -1  13   1      197.96      186.63     27.30 o
   0  13   1      113.34       84.03     29.71 o
   1  13   1       38.64       48.99     18.51 o
   2  13   1      219.88      232.81     23.99 o
   3  13   1        9.13       18.69     12.09 o
   4  13   1        9.95       48.38     31.83 o
   5  13   1       52.62       69.77     26.93 o
   6  13   1        0.19      -19.56     19.56 o
   7  13   1       68.29       90.67     30.90 o
  -7  14   1       25.31       44.21     26.33 o
  -6  14   1       77.69       66.69     40.74 o
  -5  14   1       83.07       95.34     29.39 o
  -4  14   1       16.06       16.98     28.01 o
  -3  14   1        6.50       10.05     18.67 o
  -2  14   1        6.12       -1.89     15.06 o
  -1  14   1      139.30      168.14     28.21 o
   0  14   1        0.01      -11.94     14.02 o
   1  14   1       16.86       15.28     16.72 o
   2  14   1       34.83       50.40     36.50 o
   3  14   1       30.34       52.62     32.25 o
   4  14   1       16.50       -3.59     20.54 o
   5  14   1       11.31       29.28     25.21 o
   6  14   1       37.17       -1.50     25.46 o
  -5  15   1        8.30      -20.37     29.71 o
  -4  15   1        0.04       54.32     37.35 o
  -3  15   1        1.18      -22.92     22.92 o
  -2  15   1       29.36       27.44     19.18 o
  -1  15   1        0.00        0.92     17.98 o
   0  15   1       24.22       10.08     21.22 o
   1  15   1        0.15        4.40     17.33 o
   2  15   1       14.78       40.74     34.80 o
   3  15   1        8.71      -11.88     28.01 o
   4  15   1        9.00       11.03     34.80 o
   5  15   1        9.41       55.17     40.74 o
  -2  16   1        2.95       25.46     33.10 o
  -1  16   1       34.94       37.64     22.11 o
   0  16   1       66.10       96.05     30.56 o
   1  16   1       30.91       -2.85     20.30 o
   2  16   1        9.28       54.32     38.20 o
 -13   0   2       41.05       57.35     22.18 o
 -12   0   2       23.77       72.15     28.86 o
 -11   0   2      184.89      143.19     24.90 o
 -10   0   2      116.78       95.43     15.92 o
  -9   0   2      331.42      324.47     42.27 o
  -8   0   2       16.68       32.25     11.80 o
  -7   0   2     4276.11     4466.99     83.39 o
  -6   0   2     5025.61     5103.38     91.22 o
  -5   0   2     1546.53     1467.70     32.60 o
  -4   0   2      418.73      464.51     13.27 o
  -3   0   2     5884.14     6305.91     95.21 o
  -2   0   2      383.37      430.60     11.74 o
  -1   0   2        1.58       22.34      4.53 o
   0   0   2       69.72       69.25      9.19 o
   1   0   2    86689.79    81516.93   1391.67 o
   2   0   2       30.95       31.14      4.87 o
   3   0   2     2158.74     2275.56     41.64 o
   4   0   2      121.01      107.00     12.62 o
   5   0   2      599.36      643.51     21.21 o
   6   0   2     1532.46     1544.37     39.33 o
   7   0   2      425.08      420.76     24.68 o
   8   0   2      563.30      454.03     28.08 o
   9   0   2       16.32        5.79     21.64 o
  10   0   2      219.71      222.10     27.90 o
  11   0   2       17.53       34.80     24.61 o
  12   0   2        4.08       26.31     23.77 o
  13   0   2      308.12      376.86     57.72 o
 -13   1   2       38.18       64.89     16.14 o
 -12   1   2       50.30       43.62     30.13 o
 -11   1   2       70.26       50.46     13.05 o
 -10   1   2      101.27       84.25     12.22 o
  -9   1   2      720.71      647.89     27.04 o
  -8   1   2       18.48       10.91      5.39 o
  -7   1   2      403.44      393.29     13.51 o
  -6   1   2      169.03      194.89      8.55 o
  -5   1   2      910.49     1037.02     17.96 o
  -4   1   2      178.69      129.84      5.78 o
  -3   1   2      281.55      342.12      7.52 o
  -2   1   2     1092.80     1184.00     15.28 o
  -1   1   2     4045.03     4269.42     51.93 o
   0   1   2     1983.79     1811.07     24.63 o
   1   1   2     3764.65     3580.60     45.95 o
   2   1   2      284.88      272.58      6.83 o
   3   1   2        5.48        2.50      2.45 o
   4   1   2      324.94      302.31      9.12 o
   5   1   2      721.54      711.72     15.67 o
   6   1   2      428.54      455.80     14.67 o
   7   1   2       68.80       69.23      7.38 o
   8   1   2     1177.03     1201.45     35.81 o
   9   1   2      463.95      423.84     22.01 o
  10   1   2        6.98       14.99      9.80 o
  11   1   2       45.82       62.08     26.74 o
  12   1   2       31.57       46.43     19.78 o
  13   1   2        0.39       15.28     26.31 o
 -13   2   2        3.38        4.11     13.18 o
 -12   2   2        5.10      -11.88     11.88 o
 -11   2   2       29.44       31.23     10.09 o
 -10   2   2       65.34       58.89     13.61 o
  -9   2   2       17.41        4.88      6.86 o
  -8   2   2       36.40       33.33      6.22 o
  -7   2   2      152.69      152.23      8.67 o
  -6   2   2      351.24      378.18     12.33 o
  -5   2   2       96.76       91.54      5.85 o
  -4   2   2     2001.14     2128.21     27.86 o
  -3   2   2     3586.06     3905.90     45.55 o
  -2   2   2    10932.01    11243.68    126.05 o
  -1   2   2      896.17      979.08     15.66 o
   0   2   2    10932.22    10815.51    120.15 o
   1   2   2      715.90      711.20     12.79 o
   2   2   2       24.50       20.26      2.23 o
   3   2   2      152.97      191.91      6.09 o
   4   2   2      897.20      917.76     16.77 o
   5   2   2      286.28      341.50     14.38 o
   6   2   2      235.20      292.46     11.80 o
   7   2   2      285.36      306.08     17.59 o
   8   2   2      265.80      291.20     17.47 o
   9   2   2       45.48       43.61      9.31 o
  10   2   2       67.06       69.70     12.69 o
  11   2   2       63.14       66.83     16.24 o
  12   2   2       63.55      117.13     38.20 o
 -13   3   2       14.63       38.62     22.21 o
 -12   3   2       56.69       59.34     14.36 o
 -11   3   2        1.86       -3.80     10.37 o
 -10   3   2      545.16      527.68     25.94 o
  -9   3   2      946.94      955.81     38.02 o
  -8   3   2      520.31      501.50     17.30 o
  -7   3   2      282.67      336.84     13.20 o
  -6   3   2      207.43      224.01      9.19 o
  -5   3   2      734.93      767.35     15.94 o
  -4   3   2     4653.36     4559.72     58.86 o
  -3   3   2     1150.64     1167.71     17.17 o
  -2   3   2      927.59      939.32     16.73 o
  -1   3   2     1665.97     1798.83     24.00 o
   0   3   2      387.07      461.85      9.20 o
   1   3   2     1073.57      997.39     15.39 o
   2   3   2      256.02      287.23     11.27 o
   3   3   2     1545.22     1397.52     36.16 o
   4   3   2      396.53      414.06     13.85 o
   5   3   2      201.62      195.28      8.34 o
   6   3   2       43.48       44.10      4.83 o
   7   3   2        0.46        2.33      4.05 o
   8   3   2      365.53      345.28     17.94 o
   9   3   2       28.27       28.31      8.52 o
  10   3   2       77.54       69.06     13.14 o
  11   3   2      234.67      261.19     36.38 o
  12   3   2        0.04        0.00     27.16 o
 -13   4   2        1.99        5.02     20.65 o
 -12   4   2        4.56      -22.92     22.92 o
 -11   4   2      117.10      133.92     17.83 o
 -10   4   2       83.55       89.93     12.51 o
  -9   4   2      334.94      357.91     19.79 o
  -8   4   2      255.55      230.08     12.40 o
  -7   4   2      531.21      477.46     14.54 o
  -6   4   2     1163.19     1109.10     21.59 o
  -5   4   2      529.86      519.82     13.18 o
  -4   4   2       58.97       50.07      4.38 o
  -3   4   2      174.65      147.48      7.02 o
  -2   4   2     1276.26     1056.03     18.83 o
  -1   4   2     1731.09     1701.36     23.83 o
   0   4   2     2105.32     2349.35     30.42 o
   1   4   2     1811.19     1769.13     24.04 o
   2   4   2     1896.49     2003.12     38.03 o
   3   4   2        4.20       -6.54      6.54 o
   4   4   2     1160.84     1223.77     66.38 o
   5   4   2      249.77      274.11     15.62 o
   6   4   2     1049.22     1070.60     32.53 o
   7   4   2        0.41        4.75      6.73 o
   8   4   2       39.01       38.01      9.28 o
   9   4   2       21.18       14.40      9.80 o
  10   4   2      255.65      249.54     27.83 o
  11   4   2        0.00      -16.13     16.13 o
  12   4   2       48.97       45.83     34.80 o
 -13   5   2        4.04       19.41     23.38 o
 -12   5   2        9.69       23.42     21.99 o
 -11   5   2       48.65       91.57     26.33 o
 -10   5   2       63.68       83.83     15.80 o
  -9   5   2        6.88       28.86      8.55 o
  -8   5   2       81.68       71.84     10.64 o
  -7   5   2      603.68      583.79     19.59 o
  -6   5   2       76.86       83.70      7.94 o
  -5   5   2      324.39      331.07     16.54 o
  -4   5   2      385.58      378.77     10.92 o
  -3   5   2     2451.77     2557.02     41.66 o
  -2   5   2      553.13      593.46     17.64 o
  -1   5   2      637.40      682.54     14.83 o
   0   5   2      503.86      560.42     12.23 o
   1   5   2      257.12      258.91      7.44 o
   2   5   2     3296.04     3393.04     43.11 o
   3   5   2       11.75       -5.11      7.01 o
   4   5   2      394.27      397.37     28.64 o
   5   5   2     1018.21     1068.60     42.09 o
   6   5   2      306.83      267.95     24.41 o
   7   5   2      116.41      121.19     11.36 o
   8   5   2      643.26      533.19     24.78 o
   9   5   2       69.74       91.47     12.91 o
  10   5   2      199.70      254.37     44.28 o
  11   5   2        5.38       35.65     31.41 o
  12   5   2        9.24       32.25     31.41 o
 -12   6   2       17.06       30.89     23.53 o
 -11   6   2       11.86       10.72     20.98 o
 -10   6   2        0.06       41.21     33.95 o
  -9   6   2        0.22       -2.52      7.60 o
  -8   6   2      285.86      297.22     17.68 o
  -7   6   2      201.39      200.18     11.45 o
  -6   6   2     1229.11     1183.18     36.14 o
  -5   6   2      649.24      583.68     21.83 o
  -4   6   2       40.50       44.21      5.13 o
  -3   6   2       35.84       39.99      5.39 o
  -2   6   2      772.97      724.27     15.41 o
  -1   6   2     1508.93     1556.45     25.63 o
   0   6   2     1062.03     1116.38     19.80 o
   1   6   2      502.29      510.06     13.00 o
   2   6   2       69.77       69.93      4.41 o
   3   6   2        9.71       18.92      8.92 o
   4   6   2      132.25      119.63     16.48 o
   5   6   2      104.91      132.76     17.69 o
   6   6   2      152.03      161.89     20.90 o
   7   6   2      246.16      234.28     25.76 o
   8   6   2       23.47       32.02     14.23 o
   9   6   2       31.87        0.28     16.07 o
  10   6   2      110.46      107.80     27.18 o
  11   6   2       11.40       11.88     28.86 o
  12   6   2       27.54       50.93     39.89 o
 -12   7   2       86.84       77.89     23.96 o
 -11   7   2       17.63       64.32     31.97 o
 -10   7   2       37.13       22.78     32.25 o
  -9   7   2       20.28       30.11     20.30 o
  -8   7   2      138.70      114.22     24.61 o
  -7   7   2      405.64      313.03     25.12 o
  -6   7   2      591.40      576.26     27.82 o
  -5   7   2      165.36      153.95      9.95 o
  -4   7   2     1703.71     1668.13     27.23 o
  -3   7   2        3.28        2.23      3.22 o
  -2   7   2       27.94       18.71      4.44 o
  -1   7   2      871.56      863.72     19.39 o
   0   7   2       27.66       19.65      4.36 o
   1   7   2     1375.77     1375.55     23.02 o
   2   7   2      243.95      236.80     11.59 o
   3   7   2       61.98       53.99      9.07 o
   4   7   2      170.36      132.70     17.54 o
   5   7   2      120.63      129.86     18.77 o
   6   7   2       19.94       10.46     11.70 o
   7   7   2       71.32      100.89     28.78 o
   8   7   2      272.19      268.28     36.01 o
   9   7   2        0.38        7.09     22.49 o
  10   7   2       28.33       44.14     23.05 o
  11   7   2       55.63       93.43     36.07 o
 -12   8   2       22.57       43.12     23.92 o
 -11   8   2        1.26       12.89     17.67 o
 -10   8   2       27.13       26.32     17.88 o
  -9   8   2       28.15        1.27     24.19 o
  -8   8   2      315.59      384.31     42.91 o
  -7   8   2        2.08       20.28     16.50 o
  -6   8   2       38.69       23.77     10.95 o
  -5   8   2     1231.77     1208.29     26.11 o
  -4   8   2        0.13       -4.08      4.08 o
  -3   8   2       15.06       11.82      5.57 o
  -2   8   2      305.82      310.10     12.76 o
  -1   8   2        1.27       -3.89      3.89 o
   0   8   2      295.46      321.06     14.04 o
   1   8   2       92.13       83.54      6.28 o
   2   8   2      704.33      704.45     27.52 o
   3   8   2      127.67      156.84     12.28 o
   4   8   2      462.98      453.46     32.28 o
   5   8   2      198.11      181.13     22.89 o
   6   8   2       15.00       21.97     16.17 o
   7   8   2       16.33        5.09     16.20 o
   8   8   2        0.23      -14.09     14.09 o
   9   8   2      143.22      146.29     30.87 o
  10   8   2       68.04       32.08     25.89 o
  11   8   2       28.92       41.80     26.99 o
 -11   9   2       13.96        9.27     20.24 o
 -10   9   2       39.79       35.08     19.25 o
  -9   9   2        9.96       12.53     15.97 o
  -8   9   2      134.63      124.29     27.59 o
  -7   9   2      157.66      167.41     42.01 o
  -6   9   2       81.07       66.02     20.65 o
  -5   9   2       47.81       25.16      9.33 o
  -4   9   2        1.77        1.52      5.83 o
  -3   9   2     1547.10     1543.01     29.88 o
  -2   9   2      266.60      272.73     12.76 o
  -1   9   2      441.89      463.77     15.83 o
   0   9   2       97.60      105.67      7.76 o
   1   9   2      189.33      198.38     10.37 o
   2   9   2     1316.40     1334.58     29.69 o
   3   9   2      676.37      633.49     19.49 o
   4   9   2      241.81      236.81     25.45 o
   5   9   2      575.66      629.08     80.63 o
   6   9   2      103.47       81.22     28.86 o
   7   9   2        0.02        4.67     26.74 o
   8   9   2        7.63       13.08     18.90 o
   9   9   2      121.47       57.19     26.70 o
  10   9   2       67.69       96.41     30.59 o
 -11  10   2        8.92       -6.21     25.27 o
 -10  10   2       24.59      -10.37     18.46 o
  -9  10   2        5.07      -14.41     14.41 o
  -8  10   2       17.94       11.28     15.82 o
  -7  10   2        1.74       -0.11     13.73 o
  -6  10   2      219.43      245.81     33.72 o
  -5  10   2      338.17      316.56     29.62 o
  -4  10   2      161.14      164.63     20.40 o
  -3  10   2       20.42        9.56      6.29 o
  -2  10   2        9.03       20.01      6.22 o
  -1  10   2        8.75       10.75      5.57 o
   0  10   2        4.04        5.87      5.87 o
   1  10   2        1.33       -3.97      5.63 o
   2  10   2       13.78       20.77      9.79 o
   3  10   2        2.49        1.85      7.78 o
   4  10   2        7.36       13.14     15.57 o
   5  10   2        0.00        1.16     16.17 o
   6  10   2      104.86       74.67     39.89 o
   7  10   2        0.67       22.90     19.78 o
   8  10   2        1.06      -16.68     16.68 o
   9  10   2        0.71       18.67     23.41 o
  10  10   2        0.09      -20.17     20.17 o
 -10  11   2       31.32       51.00     24.65 o
  -9  11   2        1.07       -7.27     25.29 o
  -8  11   2        2.62        0.40     15.95 o
  -7  11   2       25.59       54.63     19.22 o
  -6  11   2       99.39       97.85     20.55 o
  -5  11   2       15.73       28.06     10.35 o
  -4  11   2      188.48      209.70     18.67 o
  -3  11   2      312.06      347.29     27.32 o
  -2  11   2       29.15       26.06     12.54 o
  -1  11   2      191.86      187.27     16.24 o
   0  11   2       19.84       25.19      8.72 o
   1  11   2      135.58      160.93     19.24 o
   2  11   2      560.22      635.64     36.03 o
   3  11   2      189.67      177.25     25.97 o
   4  11   2      228.78      235.85     45.83 o
   5  11   2      212.72      218.12     34.32 o
   6  11   2        6.85       13.53     20.05 o
   7  11   2       82.50       51.57     24.26 o
   8  11   2        1.53      -17.29     18.49 o
   9  11   2       10.83      -12.38     25.89 o
  -9  12   2        0.01        0.17     19.62 o
  -8  12   2      108.42      162.58     27.96 o
  -7  12   2       14.17       18.37     16.88 o
  -6  12   2       62.73       82.75     20.27 o
  -5  12   2      246.57      237.38     27.99 o
  -4  12   2       31.51        1.43     10.00 o
  -3  12   2       98.86      111.05     19.97 o
  -2  12   2       74.82       85.43     16.81 o
  -1  12   2        0.07       -8.18     12.29 o
   0  12   2      361.47      372.04     29.09 o
   1  12   2      193.28      174.67     20.93 o
   2  12   2       28.00       63.41     14.52 o
   3  12   2      212.33      241.91     20.68 o
   4  12   2      107.60       81.84     24.90 o
   5  12   2       27.47       44.45     22.50 o
   6  12   2        4.38      -11.26     17.89 o
   7  12   2       49.33       61.84     28.43 o
   8  12   2        0.41        5.69     24.59 o
  -8  13   2        1.43       53.30     44.56 o
  -7  13   2        5.60       11.36     23.38 o
  -6  13   2       66.06       62.81     26.66 o
  -5  13   2        0.08        3.36     19.50 o
  -4  13   2        0.09        0.15     11.59 o
  -3  13   2       51.05       82.45     17.09 o
  -2  13   2        3.37        2.05     13.81 o
  -1  13   2       17.32        6.11     14.97 o
   0  13   2        0.57       12.73     15.60 o
   1  13   2       51.66       63.65     19.52 o
   2  13   2       86.34       83.81     18.66 o
   3  13   2        9.84       -6.72     23.34 o
   4  13   2       29.19       14.34     49.23 o
   5  13   2       41.65       81.43     26.70 o
   6  13   2       35.91       90.33     47.53 o
   7  13   2        0.14       22.18     27.53 o
  -7  14   2       18.79       34.79     27.90 o
  -6  14   2        3.08      -21.09     21.25 o
  -5  14   2       15.95       48.38     34.80 o
  -4  14   2        0.07      -25.46     25.46 o
  -3  14   2        5.21       -1.43     14.68 o
  -2  14   2        0.02       -5.29     15.47 o
  -1  14   2      136.04      148.79     26.66 o
   0  14   2        2.58        7.34     17.10 o
   1  14   2        1.28      -11.13     15.23 o
   2  14   2        0.23       13.16     16.11 o
   3  14   2        0.34        6.49     19.50 o
   4  14   2        5.67       11.21     22.71 o
   5  14   2       25.98       53.71     25.19 o
   6  14   2        6.49       -7.02     22.78 o
  -5  15   2        5.81        9.34     32.25 o
  -4  15   2        0.00      -22.07     24.61 o
  -3  15   2      152.76      164.06     28.25 o
  -2  15   2        4.83       -7.90     20.37 o
  -1  15   2        7.02       36.08     19.94 o
   0  15   2        0.20      -13.16     16.81 o
   1  15   2       32.20       24.09     19.37 o
   2  15   2       44.96       97.61     40.74 o
   3  15   2       39.81       68.75     39.89 o
   4  15   2       28.07      -19.52     30.56 o
  -2  16   2       21.72       34.59     22.92 o
  -1  16   2       11.15        5.94     28.86 o
   0  16   2        7.98       10.07     20.65 o
   1  16   2        3.30      -16.13     29.71 o
 -14   1   3        6.19       -7.79     14.30 o
 -13   1   3       11.87       -2.61     17.10 o
 -12   1   3       25.86       -1.95     15.09 o
 -11   1   3       34.20       33.93     12.03 o
 -10   1   3      160.75      155.23     14.36 o
  -9   1   3       41.70       36.77      8.21 o
  -8   1   3      307.18      309.00     16.61 o
  -7   1   3      346.38      299.94     12.21 o
  -6   1   3      100.28      102.34      7.11 o
  -5   1   3     1945.02     1969.64     29.14 o
  -4   1   3     2619.90     2498.31     32.33 o
  -3   1   3     1221.09     1262.13     17.61 o
  -2   1   3       76.09       95.44      4.52 o
  -1   1   3     5659.48     5479.35     66.48 o
   0   1   3      624.72      606.46     11.31 o
   1   1   3     5264.28     5108.31     65.40 o
   2   1   3     2812.66     2829.74     38.85 o
   3   1   3      143.24      152.58      8.56 o
   4   1   3      240.55      245.49      9.36 o
   5   1   3      794.22      817.80     17.50 o
   6   1   3      320.87      330.05     12.76 o
   7   1   3      295.56      328.01     14.38 o
   8   1   3      750.39      776.17     24.10 o
   9   1   3      682.17      642.03     37.61 o
  10   1   3        0.00       -8.69      8.69 o
  11   1   3       64.16       87.92     21.64 o
  12   1   3        5.70        1.10     19.52 o
 -13   2   3       50.13       75.36     79.79 o
 -12   2   3       22.87       40.88     16.40 o
 -11   2   3       38.79       52.75     11.50 o
 -10   2   3       35.11       32.96     10.74 o
  -9   2   3      622.45      621.28     24.54 o
  -8   2   3        0.02        0.61      4.84 o
  -7   2   3      152.00      156.08      8.87 o
  -6   2   3        1.11        9.63      3.89 o
  -5   2   3      305.34      295.45     10.56 o
  -4   2   3     1569.90     1513.55     23.13 o
  -3   2   3      358.00      312.31      8.64 o
  -2   2   3    15562.48    15711.43    184.84 o
  -1   2   3    82220.20    81699.93    893.28 o
   0   2   3      471.46      378.56      8.40 o
   1   2   3     3561.39     3633.17     48.15 o
   2   2   3     2580.74     2448.52     36.86 o
   3   2   3      173.48      167.81      9.04 o
   4   2   3        7.82        3.68      2.46 o
   5   2   3      255.45      326.19     11.40 o
   6   2   3     1205.22     1177.20     24.26 o
   7   2   3      376.44      391.06     22.04 o
   8   2   3        2.61       -6.16      8.09 o
   9   2   3     1066.79     1021.11     43.04 o
  10   2   3        3.86       -4.84     10.58 o
  11   2   3       52.86       82.95     18.84 o
  12   2   3       25.31       12.73     27.16 o
 -13   3   3       13.08       46.40     21.38 o
 -12   3   3       45.01       20.26     15.03 o
 -11   3   3       96.50       94.90     17.72 o
 -10   3   3        9.75        0.72      8.10 o
  -9   3   3      138.30      124.94     15.40 o
  -8   3   3      349.03      310.11     13.86 o
  -7   3   3      243.86      236.37     10.67 o
  -6   3   3      166.19      168.74      8.45 o
  -5   3   3     2331.10     2492.04     39.25 o
  -4   3   3       14.46        5.82      3.54 o
  -3   3   3      601.43      674.14     13.38 o
  -2   3   3      314.88      373.64     10.15 o
  -1   3   3    19004.72    19167.71    212.57 o
   0   3   3      293.33      303.32      7.67 o
   1   3   3     1692.89     1626.17     24.64 o
   2   3   3     1414.93     1385.92     22.16 o
   3   3   3      916.51     1074.53     18.26 o
   4   3   3     1443.45     1660.63     25.19 o
   5   3   3      956.19      978.10     19.19 o
   6   3   3        7.44        1.35      3.74 o
   7   3   3      379.11      362.13     12.99 o
   8   3   3      137.10      125.63     11.51 o
   9   3   3        2.20       -3.62      6.84 o
  10   3   3      217.61      213.54     54.13 o
  11   3   3        0.54      -20.37     20.37 o
  12   3   3       20.30       38.20     29.71 o
 -13   4   3       21.16       -2.55     28.01 o
 -12   4   3       22.56       25.27     17.53 o
 -11   4   3      146.76      140.91     21.81 o
 -10   4   3       80.83       94.23     12.59 o
  -9   4   3       28.41       14.25      7.17 o
  -8   4   3      277.44      256.22     13.98 o
  -7   4   3        1.94       -5.17      5.17 o
  -6   4   3     1091.20     1127.28     22.70 o
  -5   4   3       68.72       87.14      6.47 o
  -4   4   3     3388.78     3586.20     52.47 o
  -3   4   3      797.00      788.35     17.72 o
  -2   4   3     6958.46     6963.94     91.10 o
  -1   4   3       58.36       56.13      4.48 o
   0   4   3      348.10      332.10      9.31 o
   1   4   3      260.06      249.62     13.61 o
   2   4   3        5.85        8.55      2.34 o
   3   4   3      705.74      670.56     32.10 o
   4   4   3     1142.87     1161.80     31.33 o
   5   4   3      729.44      761.15     25.38 o
   6   4   3      279.14      334.65     13.11 o
   7   4   3      884.52      853.74     43.00 o
   8   4   3       12.14       12.00      8.25 o
   9   4   3        2.21       -0.57      8.27 o
  10   4   3        1.93       -2.40     13.02 o
  11   4   3       54.26       62.81     24.01 o
  12   4   3       14.54       89.12     37.35 o
 -13   5   3       16.53        6.79     33.10 o
 -12   5   3      152.68      148.23     42.44 o
 -11   5   3      137.85      161.12     29.04 o
 -10   5   3       49.07       40.64     22.66 o
  -9   5   3      173.57      168.35     16.27 o
  -8   5   3      311.16      286.31     18.62 o
  -7   5   3       30.03       17.19      6.68 o
  -6   5   3     1042.76     1073.40     24.12 o
  -5   5   3       48.96       43.05      5.31 o
  -4   5   3      739.45      707.29     16.42 o
  -3   5   3     3015.99     3114.26     53.21 o
  -2   5   3     1116.06     1124.84     21.49 o
  -1   5   3     2788.63     2971.43     43.87 o
   0   5   3      111.70      159.12      7.51 o
   1   5   3       22.01       28.14      3.42 o
   2   5   3      150.96      134.85      5.29 o
   3   5   3       58.70       94.64     12.01 o
   4   5   3     1314.87     1197.01     43.57 o
   5   5   3      209.95      191.06     19.69 o
   6   5   3      334.10      409.02     34.99 o
   7   5   3      418.21      392.02     19.16 o
   8   5   3      214.97      216.03     18.99 o
   9   5   3       90.88      101.27     24.27 o
  10   5   3       60.28       33.22     17.14 o
  11   5   3       58.32       46.68     31.41 o
  12   5   3        6.15       -9.34     29.71 o
 -13   6   3       21.99       14.51     24.77 o
 -12   6   3       92.09      108.03     42.01 o
 -11   6   3       22.55       45.97     23.98 o
 -10   6   3      129.09      121.86     17.00 o
  -9   6   3       44.63       56.10     14.33 o
  -8   6   3      173.62      164.54     14.56 o
  -7   6   3       63.03       68.40      8.85 o
  -6   6   3        6.03        9.23      5.64 o
  -5   6   3      323.96      347.95     12.47 o
  -4   6   3       21.70        7.77      4.52 o
  -3   6   3     1297.33     1300.36     36.95 o
  -2   6   3        0.68       -0.73      3.77 o
  -1   6   3      138.49      127.17      7.59 o
   0   6   3       20.43       22.13      3.95 o
   1   6   3     2201.37     2300.67     35.30 o
   2   6   3      279.08      294.48      8.17 o
   3   6   3        0.08       -0.65      6.00 o
   4   6   3      116.80       99.79     17.69 o
   5   6   3      468.37      470.41     48.26 o
   6   6   3       71.28       63.87     15.32 o
   7   6   3       41.88       45.56     15.20 o
   8   6   3      666.44      556.76     40.03 o
   9   6   3      261.83      257.61     36.61 o
  10   6   3       40.14       68.84     44.14 o
  11   6   3       79.48      157.03     47.53 o
 -12   7   3        0.29       -4.07     41.59 o
 -11   7   3        2.55       38.09     22.45 o
 -10   7   3      160.01      110.45     27.53 o
  -9   7   3       28.70       46.07     19.70 o
  -8   7   3       51.08       57.29     11.89 o
  -7   7   3      360.43      351.40     20.09 o
  -6   7   3        9.38       15.20      6.73 o
  -5   7   3     1887.93     1809.22     35.03 o
  -4   7   3      738.04      755.16     20.42 o
  -3   7   3       27.33       25.21      5.24 o
  -2   7   3      107.35      113.27      7.86 o
  -1   7   3      189.33      150.03      7.82 o
   0   7   3      183.82      209.60      9.76 o
   1   7   3       29.00       32.61      5.47 o
   2   7   3      441.99      454.63     11.45 o
   3   7   3     1779.67     1721.00     48.79 o
   4   7   3      184.03      165.92     20.90 o
   5   7   3      145.61      123.51     19.10 o
   6   7   3      197.82      169.31     21.75 o
   7   7   3      742.87      740.83     78.99 o
   8   7   3       70.18       61.62     23.31 o
   9   7   3        7.76       21.64     20.41 o
  10   7   3      108.31      140.41     30.45 o
  11   7   3        6.20       -3.40     33.10 o
 -12   8   3        3.79       -1.87     19.69 o
 -11   8   3       13.74       -7.18     21.58 o
 -10   8   3       68.48       60.64     25.72 o
  -9   8   3       31.81       29.74     21.64 o
  -8   8   3       99.47       66.07     32.25 o
  -7   8   3      123.35      143.96     24.69 o
  -6   8   3       78.83       67.74     10.52 o
  -5   8   3      110.50       96.26      7.76 o
  -4   8   3      268.90      252.04     11.82 o
  -3   8   3        8.94        7.82      4.57 o
  -2   8   3      251.44      222.18     11.86 o
  -1   8   3       15.48        9.89      4.56 o
   0   8   3      170.02      179.80     11.23 o
   1   8   3     1608.81     1642.75     29.10 o
   2   8   3      340.26      352.13     13.31 o
   3   8   3      187.61      214.11     22.51 o
   4   8   3        3.52       -3.05     10.03 o
   5   8   3       48.76       41.75     16.37 o
   6   8   3       74.47       69.99     50.08 o
   7   8   3        0.09        4.15     15.90 o
   8   8   3        1.81      -14.26     14.26 o
   9   8   3       25.42       -6.51     18.12 o
  10   8   3        7.54       44.00     22.18 o
  11   8   3       67.66       64.19     30.90 o
 -11   9   3        8.14       52.40     23.02 o
 -10   9   3       31.50       33.58     25.19 o
  -9   9   3        0.87       -2.66     18.35 o
  -8   9   3      192.72      161.02     30.09 o
  -7   9   3       22.12       15.02      9.28 o
  -6   9   3      404.37      387.75     25.61 o
  -5   9   3        3.07       -6.67      7.84 o
  -4   9   3      407.71      427.78     17.95 o
  -3   9   3        2.30       -2.38      5.03 o
  -2   9   3      405.71      458.20     17.00 o
  -1   9   3      193.77      193.48     15.00 o
   0   9   3       93.79       76.19      7.48 o
   1   9   3        3.11        5.39      4.19 o
   2   9   3     1217.23     1152.19     27.48 o
   3   9   3        1.70       -7.31     10.74 o
   4   9   3      778.63      846.25     69.18 o
   5   9   3       32.29       32.49     18.49 o
   6   9   3        6.70      -14.26     14.62 o
   7   9   3       49.84       81.94     23.38 o
   8   9   3       23.63       34.76     21.30 o
   9   9   3       53.47       -1.27     21.01 o
  10   9   3      104.16      114.24     32.00 o
 -11  10   3        0.27      -17.06     18.12 o
 -10  10   3       56.46      111.75     26.77 o
  -9  10   3      133.21       96.91     30.20 o
  -8  10   3      190.82      234.16     53.05 o
  -7  10   3      155.26      151.71     30.30 o
  -6  10   3       28.48       34.19     11.23 o
  -5  10   3      893.60      820.37     37.88 o
  -4  10   3      616.01      595.47     31.61 o
  -3  10   3      121.15      128.50     11.58 o
  -2  10   3       62.68       68.14      8.81 o
  -1  10   3      220.48      213.75     13.12 o
   0  10   3     1272.09     1352.32     28.97 o
   1  10   3      172.04      168.78     11.18 o
   2  10   3      124.45      115.94     17.73 o
   3  10   3      256.76      257.73     43.71 o
   4  10   3       62.64       61.96     21.85 o
   5  10   3      237.70      309.99    120.10 o
   6  10   3        3.71      -12.26     14.68 o
   7  10   3        0.73        6.17     25.46 o
   8  10   3       53.57       55.60     25.21 o
   9  10   3       16.04       30.31     25.46 o
 -10  11   3      235.12      303.37     39.37 o
  -9  11   3        5.57      -10.44     15.39 o
  -8  11   3        1.96       -8.23     15.28 o
  -7  11   3       98.87      114.96     26.99 o
  -6  11   3       22.00       41.22     12.40 o
  -5  11   3      253.63      223.44     21.88 o
  -4  11   3       21.12       16.06     11.20 o
  -3  11   3       11.88       20.96     11.24 o
  -2  11   3      278.75      286.07     19.17 o
  -1  11   3      171.75      148.18     13.21 o
   0  11   3       28.87       25.97      9.78 o
   1  11   3       15.54       10.41     11.75 o
   2  11   3      437.08      440.30     28.45 o
   3  11   3      119.05      115.75     25.25 o
   4  11   3      227.33      220.69     33.91 o
   5  11   3       59.60       54.94     23.92 o
   6  11   3       15.30       22.84     23.34 o
   7  11   3       15.43       14.43     22.36 o
   8  11   3        3.40        3.63     20.60 o
   9  11   3        0.20       10.01     64.51 o
  -9  12   3       24.76       36.42     22.53 o
  -8  12   3        4.60        5.90     17.05 o
  -7  12   3       17.98       24.14     18.09 o
  -6  12   3        6.71       26.46     17.51 o
  -5  12   3        7.26       -0.92     10.66 o
  -4  12   3       56.58       44.24     12.60 o
  -3  12   3       10.42       -2.01      9.55 o
  -2  12   3      146.63      120.42     18.22 o
  -1  12   3       64.98       67.56     20.80 o
   0  12   3       20.66        0.11     11.11 o
   1  12   3      131.30      127.99     18.30 o
   2  12   3       37.13       34.16     13.65 o
   3  12   3      152.82      158.29     42.86 o
   4  12   3       68.69       57.59     34.80 o
   5  12   3        4.22       30.93     21.51 o
   6  12   3        0.21        5.34     21.58 o
   7  12   3        9.61       19.63     24.59 o
   8  12   3        8.35      -16.79     23.70 o
  -8  13   3        7.86        6.50     18.58 o
  -7  13   3       53.25       23.69     23.59 o
  -6  13   3        3.52        4.21     16.33 o
  -5  13   3      203.61      209.18     28.30 o
  -4  13   3        0.02       15.13     11.38 o
  -3  13   3       32.20       30.04     18.25 o
  -2  13   3      314.85      384.68     37.83 o
  -1  13   3        0.01       -9.12     16.98 o
   0  13   3        1.33       -2.40     13.87 o
   1  13   3        0.00      -12.79     16.17 o
   2  13   3       15.80       24.77     13.58 o
   3  13   3       93.93       93.74     49.23 o
   4  13   3        4.95        7.80     18.49 o
   5  13   3        6.27       -7.67     18.30 o
   6  13   3       14.37      -30.63     34.38 o
   7  13   3       25.58       10.20     26.74 o
  -7  14   3       18.57       -0.23     32.68 o
  -6  14   3       17.51       26.71     25.19 o
  -5  14   3       84.57      125.62     43.29 o
  -4  14   3       65.03       68.40     20.72 o
  -3  14   3       22.92       20.03     17.89 o
  -2  14   3        0.91       16.72     17.70 o
  -1  14   3        0.64       10.43     18.25 o
   0  14   3      180.38      174.13     45.83 o
   1  14   3       46.24       48.24     19.75 o
   2  14   3        6.42       16.13     27.16 o
   3  14   3        1.09       -8.97     20.65 o
   4  14   3        6.16        4.64     22.50 o
   5  14   3       12.91       11.98     32.68 o
   6  14   3       18.40       24.45     28.43 o
  -5  15   3        2.96       24.61     33.95 o
  -4  15   3        6.40       20.37     33.10 o
  -3  15   3       12.18       40.12     20.90 o
  -2  15   3        0.38       13.58     18.01 o
  -1  15   3       49.67        3.82     19.21 o
   0  15   3        2.20      -16.17     16.17 o
   1  15   3        0.07       11.88     28.01 o
   2  15   3       36.70       -4.24     29.71 o
   3  15   3        5.61      -22.07     28.86 o
   4  15   3        8.33       33.95     38.20 o
  -2  16   3        0.29       -7.45     19.70 o
  -1  16   3        3.60        4.39     20.78 o
   0  16   3       26.17       63.51     30.13 o
   1  16   3       29.53      -23.77     29.71 o
 -14   0   4        0.00       26.31     33.10 o
 -13   0   4      165.40      161.27     40.74 o
 -12   0   4        2.77       13.89     16.17 o
 -11   0   4      114.05       81.61     44.56 o
 -10   0   4     1052.94     1013.51     68.01 o
  -9   0   4      103.28       99.76     15.62 o
  -8   0   4        4.37       -6.43      6.43 o
  -7   0   4     2542.30     2479.48     75.22 o
  -6   0   4      380.16      375.39     24.64 o
  -5   0   4     2280.11     2390.47     48.83 o
  -4   0   4     2699.14     2569.58     50.33 o
  -3   0   4        1.54       -1.70      3.92 o
  -2   0   4        2.99        5.69      4.25 o
  -1   0   4       22.29       58.79      6.68 o
   0   0   4      510.08      543.08     25.60 o
   1   0   4     1477.37     1444.87     32.25 o
   2   0   4     8614.23     9577.78    170.71 o
   3   0   4      244.09      270.37     15.99 o
   4   0   4     2300.00     2298.67     86.86 o
   5   0   4      457.10      441.72     20.13 o
   6   0   4     2301.24     2291.68     54.13 o
   7   0   4     5704.43     5763.47    116.45 o
   8   0   4       39.72       29.71     11.21 o
   9   0   4      338.85      338.35     47.53 o
  10   0   4        7.72       38.20     22.07 o
  11   0   4      197.09      301.32     47.53 o
  12   0   4       53.15       74.69     32.25 o
 -14   1   4        7.25       -4.41     19.70 o
 -13   1   4       19.57        6.00     18.12 o
 -12   1   4       10.27       26.24     55.20 o
 -11   1   4       38.10       28.16     10.80 o
 -10   1   4      236.93      262.83     17.52 o
  -9   1   4       82.37       69.96     11.20 o
  -8   1   4      734.79      742.97     23.56 o
  -7   1   4      157.10      165.36      9.62 o
  -6   1   4     1424.56     1413.92     25.59 o
  -5   1   4       39.94       39.16      4.89 o
  -4   1   4      125.18      117.77      6.46 o
  -3   1   4     3542.05     3441.09     42.01 o
  -2   1   4       38.06       48.53      4.18 o
  -1   1   4      267.11      247.42     10.99 o
   0   1   4     1571.98     1340.73     21.55 o
   1   1   4      241.38      225.10      8.03 o
   2   1   4       11.03       15.06      3.61 o
   3   1   4        1.17        2.54      3.73 o
   4   1   4        0.31       10.31      4.05 o
   5   1   4        0.05        5.48      3.89 o
   6   1   4       40.11       42.21      6.38 o
   7   1   4      250.15      203.71     12.91 o
   8   1   4      114.98      117.51     12.27 o
   9   1   4      196.18      228.30     22.66 o
  10   1   4      105.20      141.65     19.08 o
  11   1   4       15.77        4.79     15.30 o
  12   1   4        5.00       45.83     28.86 o
 -14   2   4       23.30       23.84     22.82 o
 -13   2   4        9.49        7.94     18.58 o
 -12   2   4       53.99       85.51     34.16 o
 -11   2   4       50.31       54.06     11.88 o
 -10   2   4        4.08       -3.93      8.10 o
  -9   2   4      212.92      192.63     14.55 o
  -8   2   4      383.32      405.56     16.56 o
  -7   2   4        0.17       -3.90      3.90 o
  -6   2   4       26.16       21.09      4.53 o
  -5   2   4      605.99      629.44     14.82 o
  -4   2   4     1070.67     1246.37     23.22 o
  -3   2   4     2470.19     2525.45     32.74 o
  -2   2   4    18648.84    19388.53    215.67 o
  -1   2   4      878.79      813.71     14.07 o
   0   2   4        5.45       -1.25      2.81 o
   1   2   4      624.59      674.22     13.41 o
   2   2   4      302.12      268.11      9.03 o
   3   2   4     1450.15     1504.17     25.89 o
   4   2   4      639.70      660.26     16.74 o
   5   2   4     1450.84     1509.09     35.15 o
   6   2   4        8.39        2.02      4.50 o
   7   2   4       42.67       41.56      7.27 o
   8   2   4        5.38        2.96      6.90 o
   9   2   4      122.45      108.33     14.12 o
  10   2   4       40.94       22.15     12.44 o
  11   2   4      116.45      174.85     42.44 o
  12   2   4       17.31       18.67     28.86 o
 -13   3   4       22.50       14.49     18.95 o
 -12   3   4       79.07       71.80     17.91 o
 -11   3   4      189.45      171.13     17.47 o
 -10   3   4      182.45      160.15     16.81 o
  -9   3   4      235.22      213.91     13.84 o
  -8   3   4      165.47      166.59     11.06 o
  -7   3   4      802.98      817.84     19.07 o
  -6   3   4      882.68      862.85     22.21 o
  -5   3   4      295.26      294.24     11.83 o
  -4   3   4       86.61       79.14      6.36 o
  -3   3   4    10066.45    10211.06    132.48 o
  -2   3   4     2434.21     2435.66     36.65 o
  -1   3   4       58.80       50.96      4.40 o
   0   3   4      347.34      438.39     15.56 o
   1   3   4      392.96      383.12     11.38 o
   2   3   4     2060.44     2079.66     44.57 o
   3   3   4       96.94      105.11      9.69 o
   4   3   4       12.67       22.20      3.94 o
   5   3   4      796.74      729.60     16.66 o
   6   3   4      614.65      668.94     26.68 o
   7   3   4       10.17       12.82      6.12 o
   8   3   4       41.73       41.09     20.83 o
   9   3   4      515.09      553.03     24.40 o
  10   3   4        9.07        5.60     28.01 o
  11   3   4        0.27       -3.40     25.46 o
  12   3   4       18.77       42.44     35.65 o
 -13   4   4       51.43       66.21     37.35 o
 -12   4   4       22.08        2.18     22.92 o
 -11   4   4        2.08      -10.48     10.48 o
 -10   4   4       50.56       54.63     12.71 o
  -9   4   4        2.07        1.45      8.06 o
  -8   4   4      548.59      508.91     37.90 o
  -7   4   4      643.88      625.32     19.95 o
  -6   4   4      129.16      105.26      8.37 o
  -5   4   4      294.39      291.34     22.42 o
  -4   4   4     2748.89     2540.09     40.29 o
  -3   4   4       14.64        7.86      4.22 o
  -2   4   4      455.06      594.79     16.06 o
  -1   4   4     8456.26     8544.72    111.39 o
   0   4   4       12.94        7.93      3.08 o
   1   4   4       29.12       24.10      3.83 o
   2   4   4       46.08       61.92      4.31 o
   3   4   4      868.36     1016.99     20.23 o
   4   4   4      902.94      933.50     22.11 o
   5   4   4       23.52       28.32      4.80 o
   6   4   4       43.70       31.23      7.06 o
   7   4   4     4018.22     3780.58    104.77 o
   8   4   4       12.73       14.35      9.31 o
   9   4   4       39.72       27.73     15.19 o
  10   4   4      172.10      154.49     33.53 o
  11   4   4       36.73       71.30     33.10 o
  12   4   4       10.35       28.86     33.95 o
 -13   5   4       64.52       79.79     42.44 o
 -12   5   4        1.28       27.09     33.10 o
 -11   5   4        8.05       -3.04     12.13 o
 -10   5   4       47.38       32.52     12.14 o
  -9   5   4       58.96       79.74     12.09 o
  -8   5   4       78.18       68.47      9.71 o
  -7   5   4      613.34      654.54     20.55 o
  -6   5   4      214.32      204.25     11.72 o
  -5   5   4      169.92      183.02      9.67 o
  -4   5   4       91.15      105.36      8.04 o
  -3   5   4     3025.16     2964.88     51.95 o
  -2   5   4     3015.02     3149.26     47.23 o
  -1   5   4      958.15      954.52     19.28 o
   0   5   4      387.21      406.27     12.18 o
   1   5   4        0.58       -0.08      3.28 o
   2   5   4     1025.30      995.27     18.57 o
   3   5   4     2876.76     2981.02     66.43 o
   4   5   4      151.84      187.56     11.10 o
   5   5   4      797.99      749.63     26.04 o
   6   5   4       22.40       23.81      6.45 o
   7   5   4      444.92      451.21     21.51 o
   8   5   4        6.40       19.00     15.68 o
   9   5   4      105.50       98.05     20.57 o
  10   5   4       43.21      108.64     39.89 o
  11   5   4      126.37       60.26     34.80 o
 -13   6   4       70.83       94.22     46.68 o
 -12   6   4       76.19       51.18     25.29 o
 -11   6   4        0.30       24.22     20.30 o
 -10   6   4       12.50        5.20     10.80 o
  -9   6   4       49.93       49.78     13.32 o
  -8   6   4       59.82       48.04     10.66 o
  -7   6   4      716.98      705.84     24.41 o
  -6   6   4      598.32      591.64     21.56 o
  -5   6   4      503.93      473.46     15.61 o
  -4   6   4      142.93      143.78      9.69 o
  -3   6   4       67.04       60.08      6.69 o
  -2   6   4       27.05       21.54      5.05 o
  -1   6   4      140.98      148.66      8.45 o
   0   6   4      363.98      381.33     13.00 o
   1   6   4     1324.20     1265.48     26.59 o
   2   6   4      578.91      528.07     13.11 o
   3   6   4      166.10      171.24     11.98 o
   4   6   4      791.60      840.92     50.87 o
   5   6   4      475.64      469.70     33.29 o
   6   6   4      451.18      438.26     33.48 o
   7   6   4       11.63        4.79     11.74 o
   8   6   4       98.69       93.09     20.08 o
   9   6   4       17.99       29.95     18.73 o
  10   6   4        0.73       13.82     22.49 o
  11   6   4        0.08       36.50     33.10 o
 -12   7   4        8.76       26.80     42.44 o
 -11   7   4       75.59       77.68     29.10 o
 -10   7   4      130.90      110.86     44.14 o
  -9   7   4       92.70      109.50     17.21 o
  -8   7   4       73.64       59.49     12.97 o
  -7   7   4       17.70       10.36      7.81 o
  -6   7   4        0.99        9.47      6.00 o
  -5   7   4      383.75      389.01     16.39 o
  -4   7   4      377.21      385.37     17.57 o
  -3   7   4      818.90      852.47     27.47 o
  -2   7   4       75.23       53.69      6.67 o
  -1   7   4      265.12      260.47     12.27 o
   0   7   4       58.23       54.39      5.90 o
   1   7   4      443.57      501.94     13.36 o
   2   7   4      493.02      500.18     13.47 o
   3   7   4       49.03       64.85      8.83 o
   4   7   4      401.90      427.24     31.82 o
   5   7   4      701.91      632.87     46.54 o
   6   7   4       98.55       84.27     18.24 o
   7   7   4        2.71        3.24     16.30 o
   8   7   4        0.01       11.22     18.24 o
   9   7   4      265.53      289.12     46.26 o
  10   7   4        1.36        7.21     44.56 o
  11   7   4        4.72       42.44     33.10 o
 -12   8   4       20.04       26.48     26.93 o
 -11   8   4       73.54      101.47     29.34 o
 -10   8   4       14.13       11.03     42.01 o
  -9   8   4        6.14       44.50     29.28 o
  -8   8   4        5.57        6.02      9.70 o
  -7   8   4      401.78      414.89     31.24 o
  -6   8   4       49.43       33.94      9.97 o
  -5   8   4        0.51       -2.00      5.95 o
  -4   8   4     1037.88     1089.23     27.82 o
  -3   8   4        1.08       -4.47      5.02 o
  -2   8   4      181.17      179.98     12.21 o
  -1   8   4      335.38      307.92     13.17 o
   0   8   4      131.13      164.14      9.49 o
   1   8   4      377.17      389.05     13.53 o
   2   8   4      264.55      303.46     16.46 o
   3   8   4        0.77       -5.76      5.76 o
   4   8   4      208.34      210.54     28.60 o
   5   8   4      278.07      310.61     29.16 o
   6   8   4       77.76       56.68     21.21 o
   7   8   4       36.73       32.11     18.90 o
   8   8   4       20.38       29.71     20.41 o
   9   8   4        6.33       -8.12     18.95 o
  10   8   4      102.78       84.58     28.73 o
 -11   9   4       17.15        8.34     24.86 o
 -10   9   4        0.56      524.55     86.58 o
  -9   9   4       47.68       52.61     24.90 o
  -8   9   4       18.36       18.91     11.03 o
  -7   9   4        4.79       25.18     10.66 o
  -6   9   4        4.63       10.83     10.55 o
  -5   9   4      692.09      761.10     36.72 o
  -4   9   4      670.40      688.70     27.00 o
  -3   9   4       24.74       21.43      5.89 o
  -2   9   4      468.67      491.94     19.38 o
  -1   9   4      109.68       89.55      8.24 o
   0   9   4      190.22      237.09     12.04 o
   1   9   4      100.04       76.91      7.09 o
   2   9   4       75.51       76.00      9.68 o
   3   9   4     2121.50     2125.40    111.62 o
   4   9   4     1050.80     1159.09    100.16 o
   5   9   4       33.24       31.37     19.18 o
   6   9   4       61.82       58.42     22.50 o
   7   9   4       22.17       46.75     22.11 o
   8   9   4        0.06        1.70     19.81 o
   9   9   4        6.03       29.66     23.66 o
  10   9   4      126.54      126.70     56.87 o
 -11  10   4        0.60       -4.67     25.21 o
 -10  10   4       27.24       35.24     44.99 o
  -9  10   4        3.84       -2.12     19.81 o
  -8  10   4        1.51        5.90     18.30 o
  -7  10   4       28.66       15.04     11.39 o
  -6  10   4      105.99       97.80     17.45 o
  -5  10   4        6.91       11.79     13.03 o
  -4  10   4        0.90       -7.64      7.64 o
  -3  10   4       71.65       85.65     10.27 o
  -2  10   4      140.66      148.10     11.72 o
  -1  10   4        0.85       -2.83      5.60 o
   0  10   4       55.18       72.50      8.72 o
   1  10   4      113.34      122.58     13.78 o
   2  10   4        2.60       -6.59      6.59 o
   3  10   4        3.13      -12.89     12.89 o
   4  10   4       11.58       -5.65     14.09 o
   5  10   4        0.10        6.79     24.19 o
   6  10   4        9.83       22.58     35.65 o
   7  10   4       89.04      117.00     30.59 o
   8  10   4        2.24        7.54     20.30 o
   9  10   4        0.22       12.97     44.56 o
 -10  11   4        0.02        0.90     19.41 o
  -9  11   4       56.88       36.99     24.06 o
  -8  11   4       14.87        7.66     21.25 o
  -7  11   4        1.35       -9.18     16.30 o
  -6  11   4       14.89       15.30     12.34 o
  -5  11   4      266.79      319.61     26.46 o
  -4  11   4      212.63      221.19     22.45 o
  -3  11   4       40.32       36.85     12.68 o
  -2  11   4      379.76      354.97     23.68 o
  -1  11   4       50.70       48.20     10.35 o
   0  11   4       73.53       99.20     12.04 o
   1  11   4       77.73       71.39     12.41 o
   2  11   4        2.79        5.80     10.77 o
   3  11   4      114.31      118.46     26.39 o
   4  11   4      106.61       94.42     25.38 o
   5  11   4       67.47       55.38     23.98 o
   6  11   4      143.96      120.61     30.59 o
   7  11   4        0.71      -14.85     17.41 o
   8  11   4       39.76        6.10     21.85 o
  -9  12   4        0.29      -16.46     16.46 o
  -8  12   4        4.77       10.32     17.19 o
  -7  12   4      394.35      428.57     51.78 o
  -6  12   4       61.25       93.48     18.00 o
  -5  12   4       10.41       12.66     11.83 o
  -4  12   4      111.38      129.81     19.72 o
  -3  12   4        3.36        8.29     11.39 o
  -2  12   4      548.88      573.85     43.49 o
  -1  12   4       77.94       65.79     16.11 o
   0  12   4       50.10       51.02     12.76 o
   1  12   4      197.26      245.46     33.65 o
   2  12   4       78.12       79.62     31.05 o
   3  12   4        4.71        5.72     18.58 o
   4  12   4       41.37       52.65     22.59 o
   5  12   4       70.12       96.72     27.12 o
   6  12   4       60.25       48.38     24.61 o
   7  12   4       16.19       32.14     23.70 o
  -8  13   4        0.92        9.58     18.70 o
  -7  13   4       13.42       43.72     19.09 o
  -6  13   4        0.75       13.98     16.87 o
  -5  13   4       34.92       29.18     13.97 o
  -4  13   4        9.53       -9.32     13.16 o
  -3  13   4        0.10       10.36     14.97 o
  -2  13   4        0.20        3.15     22.49 o
  -1  13   4       19.05       29.44     17.03 o
   0  13   4       19.08       15.40     16.17 o
   1  13   4        0.94       18.75     12.99 o
   2  13   4       16.29        9.53     18.56 o
   3  13   4      115.60       85.59     27.43 o
   4  13   4        7.15       35.99     23.66 o
   5  13   4        2.65      -20.05     20.05 o
   6  13   4       12.89        0.74     21.90 o
  -7  14   4       72.25       75.74     24.21 o
  -6  14   4       59.15       10.19     28.86 o
  -5  14   4        0.34        0.00     25.46 o
  -4  14   4       30.06       33.07     38.20 o
  -3  14   4        1.14      -14.86     15.30 o
  -2  14   4       95.77      131.35     27.16 o
  -1  14   4       90.79      108.71     24.64 o
   0  14   4       44.13       64.32     21.21 o
   1  14   4        4.65        3.26     15.85 o
   2  14   4       27.31       58.57     39.04 o
   3  14   4        0.55        8.61     28.01 o
   4  14   4        0.14       18.10     34.80 o
   5  14   4        1.25      -20.90     20.90 o
  -5  15   4       12.99        7.64     33.10 o
  -4  15   4       39.64       12.73     30.56 o
  -3  15   4       12.25        3.92     18.84 o
  -2  15   4      111.33      149.61     29.67 o
  -1  15   4        8.93        7.20     18.49 o
   0  15   4       40.84       23.80     19.31 o
   1  15   4       17.25       16.13     32.25 o
   2  15   4        4.97        8.49     34.80 o
   3  15   4       40.11       69.60     42.44 o
 -14   1   5        0.97        6.98     21.58 o
 -13   1   5       69.95       58.35     22.59 o
 -12   1   5       19.30        0.51     12.62 o
 -11   1   5      145.93      205.12     20.48 o
 -10   1   5      377.35      398.54     21.80 o
  -9   1   5       13.18       11.90      7.63 o
  -8   1   5        0.67        3.74      5.53 o
  -7   1   5     1037.48     1008.36     27.31 o
  -6   1   5      217.70      218.49     10.70 o
  -5   1   5      656.95      613.15     23.99 o
  -4   1   5      261.80      283.55     12.55 o
  -3   1   5     1071.66     1014.56     18.02 o
  -2   1   5     2721.45     2710.72     37.89 o
  -1   1   5     2074.89     2281.38     34.24 o
   0   1   5      650.68      744.75     21.53 o
   1   1   5      557.73      647.19     14.78 o
   2   1   5       57.52       57.46      5.92 o
   3   1   5      608.17      609.01     16.41 o
   4   1   5       22.13       21.63      5.28 o
   5   1   5     2061.09     1897.18     32.79 o
   6   1   5       10.56       17.62      5.80 o
   7   1   5      615.26      666.70     22.44 o
   8   1   5      190.12      174.23     18.70 o
   9   1   5      337.17      338.02     23.42 o
  10   1   5       25.72       27.16     15.57 o
  11   1   5        8.92       21.05     20.37 o
  12   1   5       17.69       18.67     28.01 o
 -14   2   5       12.49        7.76     22.21 o
 -13   2   5       18.87       22.26     24.19 o
 -12   2   5      219.17      239.10     27.16 o
 -11   2   5        4.60       14.17     10.02 o
 -10   2   5        1.27        0.10      7.70 o
  -9   2   5      331.55      325.24     17.44 o
  -8   2   5     4026.07     3925.66     67.40 o
  -7   2   5      259.79      268.14     12.42 o
  -6   2   5     1145.36     1160.35     23.22 o
  -5   2   5     1899.54     1815.82     32.33 o
  -4   2   5        5.43        8.62      5.65 o
  -3   2   5     1549.54     1590.88     27.76 o
  -2   2   5      200.67      171.56     11.67 o
  -1   2   5     2277.77     2295.62     33.03 o
   0   2   5     5189.77     4931.85     66.22 o
   1   2   5      986.88     1177.40     22.02 o
   2   2   5      395.88      420.49     13.35 o
   3   2   5     1333.50     1318.99     28.94 o
   4   2   5      462.75      422.37     15.05 o
   5   2   5      591.86      549.62     17.42 o
   6   2   5        1.59        1.04      4.56 o
   7   2   5      346.76      319.00     18.27 o
   8   2   5        7.19        7.76      7.56 o
   9   2   5      281.14      318.11     26.34 o
  10   2   5        0.43       30.56     50.08 o
  11   2   5       62.61       61.11     31.41 o
 -13   3   5       28.55       57.28     22.30 o
 -12   3   5        0.55        1.77     13.56 o
 -11   3   5        0.40        3.57     11.61 o
 -10   3   5       99.16       80.03     12.99 o
  -9   3   5       12.03        6.99      6.86 o
  -8   3   5       10.83        4.05      5.84 o
  -7   3   5       15.40       13.52      5.42 o
  -6   3   5      518.82      491.98     17.00 o
  -5   3   5      490.16      581.86     23.62 o
  -4   3   5       65.10       62.40      6.23 o
  -3   3   5     1088.52     1310.63     26.19 o
  -2   3   5       29.10       49.47      6.18 o
  -1   3   5       58.54       58.03      5.73 o
   0   3   5     1072.48      971.16     21.19 o
   1   3   5     1187.43     1241.51     33.89 o
   2   3   5     1569.14     1570.64     32.09 o
   3   3   5      291.94      289.59     14.70 o
   4   3   5      743.26      758.48     21.46 o
   5   3   5     1444.82     1296.07     43.45 o
   6   3   5      352.76      301.33     13.66 o
   7   3   5      305.99      303.18     24.43 o
   8   3   5       48.66       76.63     10.46 o
   9   3   5       36.03       32.32     12.03 o
  10   3   5        0.03       17.82     38.20 o
  11   3   5        0.58       21.22     27.16 o
 -13   4   5       61.17       63.66     39.89 o
 -12   4   5       12.99        3.11     13.85 o
 -11   4   5        8.97       10.59     13.09 o
 -10   4   5        5.31       -7.90      9.06 o
  -9   4   5       29.16       46.73     10.16 o
  -8   4   5        1.74       -5.95      5.95 o
  -7   4   5      508.42      497.77     25.41 o
  -6   4   5      421.11      462.69     16.54 o
  -5   4   5     3190.16     3180.87     49.95 o
  -4   4   5      713.20      773.02     18.24 o
  -3   4   5     4541.83     4915.64     79.97 o
  -2   4   5     2409.10     2520.09     39.58 o
  -1   4   5     2181.35     2214.22     35.29 o
   0   4   5      100.58      115.27      7.78 o
   1   4   5      684.22      597.78     15.70 o
   2   4   5       94.88       98.23      7.23 o
   3   4   5      171.72      223.29     10.36 o
   4   4   5       93.04      106.04      6.73 o
   5   4   5      185.52      161.17     11.38 o
   6   4   5      164.64      145.77     17.03 o
   7   4   5       61.60       64.43     11.41 o
   8   4   5        0.02        2.84      9.80 o
   9   4   5        0.22      -11.96     11.96 o
  10   4   5        1.39       22.63     18.73 o
  11   4   5       50.47       28.01     29.71 o
 -13   5   5       11.26      -17.82     30.56 o
 -12   5   5        0.35       30.29     15.03 o
 -11   5   5       67.81       64.30     16.83 o
 -10   5   5      375.66      395.72     30.84 o
  -9   5   5      256.56      232.31     20.59 o
  -8   5   5      291.24      279.28     17.18 o
  -7   5   5      650.85      715.03     22.31 o
  -6   5   5     1285.32     1359.90     30.08 o
  -5   5   5      266.19      306.50     13.14 o
  -4   5   5      313.87      378.41     27.88 o
  -3   5   5     1983.56     2044.03     39.99 o
  -2   5   5      604.61      635.26     16.13 o
  -1   5   5     1865.62     1903.02     34.16 o
   0   5   5       59.98       57.53      6.59 o
   1   5   5      927.29      945.54     21.45 o
   2   5   5       46.80       26.83      4.14 o
   3   5   5        3.78        6.88      4.04 o
   4   5   5      177.59      221.89     16.42 o
   5   5   5      286.20      256.31     15.12 o
   6   5   5        1.58        6.96     11.34 o
   7   5   5      512.95      503.61     51.09 o
   8   5   5       37.71       56.49     12.73 o
   9   5   5       78.40       99.28     21.31 o
  10   5   5       88.29      141.75     44.99 o
  11   5   5        1.19      -27.16     27.16 o
 -13   6   5        5.24        8.39     26.33 o
 -12   6   5        8.77       -3.46     20.54 o
 -11   6   5       69.80       97.34     19.54 o
 -10   6   5        4.03       11.88     12.00 o
  -9   6   5       70.59       78.91     18.20 o
  -8   6   5      101.72       89.83     17.64 o
  -7   6   5       74.65       89.80     10.88 o
  -6   6   5      387.13      358.55     16.39 o
  -5   6   5       94.69       73.14      7.52 o
  -4   6   5      344.41      351.47     15.27 o
  -3   6   5        1.16        0.78      4.25 o
  -2   6   5      972.92      909.78     20.42 o
  -1   6   5      184.02      197.23     10.51 o
   0   6   5       35.52       19.40      4.70 o
   1   6   5     1023.88     1128.57     24.47 o
   2   6   5        0.83       -3.38      4.16 o
   3   6   5      465.07      458.56     15.58 o
   4   6   5      217.88      201.30     13.64 o
   5   6   5      221.08      188.62     46.77 o
   6   6   5       29.53       52.59     15.99 o
   7   6   5      244.28      219.07     35.99 o
   8   6   5       25.89       17.84     17.52 o
   9   6   5      117.24       66.24     24.19 o
  10   6   5       29.70       24.61     30.56 o
  11   6   5       11.23        3.40     30.56 o
 -12   7   5      142.21      211.46     44.99 o
 -11   7   5        7.70      -20.33     28.01 o
 -10   7   5        0.63       -1.26     12.31 o
  -9   7   5      132.44      114.42     17.43 o
  -8   7   5      105.85       95.80     16.40 o
  -7   7   5       36.81       36.67     11.11 o
  -6   7   5      633.58      617.17     23.60 o
  -5   7   5       93.83      107.16      9.82 o
  -4   7   5     1197.29     1261.52     43.12 o
  -3   7   5        0.47        2.32      5.04 o
  -2   7   5        0.17       -4.74      4.74 o
  -1   7   5       16.72       26.34      6.33 o
   0   7   5      232.74      274.68     12.29 o
   1   7   5      592.22      538.57     15.68 o
   2   7   5      212.83      211.90      9.59 o
   3   7   5      513.41      471.93     21.80 o
   4   7   5      370.13      325.70     28.67 o
   5   7   5        3.52       -2.70     12.04 o
   6   7   5        9.27        6.93     13.31 o
   7   7   5       10.12        6.95     16.91 o
   8   7   5      377.52      405.40     45.31 o
   9   7   5      114.75      183.34     47.53 o
  10   7   5        6.07       -4.78     21.90 o
 -12   8   5        0.22      -28.86     28.86 o
 -11   8   5        4.07       27.88     23.65 o
 -10   8   5        6.30       15.94     19.78 o
  -9   8   5        8.82      -10.62     10.62 o
  -8   8   5       96.73       98.51     26.82 o
  -7   8   5      143.97      156.44     21.47 o
  -6   8   5      339.18      322.82     25.58 o
  -5   8   5       44.47       58.70      9.02 o
  -4   8   5       32.72       27.40      7.43 o
  -3   8   5       49.69       41.36      7.20 o
  -2   8   5      172.06      209.88     13.59 o
  -1   8   5       45.62       44.82      6.75 o
   0   8   5      185.05      175.43     11.04 o
   1   8   5      413.04      382.31     17.84 o
   2   8   5      199.78      174.44      9.45 o
   3   8   5      119.84      139.92     23.64 o
   4   8   5      421.90      475.71     35.57 o
   5   8   5      469.54      456.76     44.64 o
   6   8   5       14.29        1.83     30.13 o
   7   8   5       25.89        3.67     16.43 o
   8   8   5       26.43       21.61     20.10 o
   9   8   5        4.12        3.40     29.71 o
  10   8   5       10.74      -18.95     18.95 o
 -11   9   5       38.41       34.72     25.29 o
 -10   9   5       17.75        6.89     21.00 o
  -9   9   5        7.74       21.61     21.22 o
  -8   9   5        0.68       15.98     12.01 o
  -7   9   5      262.17      257.32     23.82 o
  -6   9   5       92.46       81.99     15.23 o
  -5   9   5      120.35       62.94     16.38 o
  -4   9   5      239.84      231.90     17.67 o
  -3   9   5      421.80      399.52     21.55 o
  -2   9   5      144.01      120.90     13.24 o
  -1   9   5       27.53       23.44      6.09 o
   0   9   5       65.71       88.54      8.77 o
   1   9   5       95.09       93.67     10.06 o
   2   9   5        4.62        1.25      6.07 o
   3   9   5      659.78      586.89     32.70 o
   4   9   5      489.81      426.23     43.76 o
   5   9   5      192.05      180.85     36.50 o
   6   9   5       33.02       36.32     19.78 o
   7   9   5        0.01      -15.57     15.57 o
   8   9   5       50.81       42.45     23.70 o
   9   9   5        5.96       27.16     24.30 o
 -11  10   5       64.36      109.00     34.32 o
 -10  10   5        2.90        6.70     22.71 o
  -9  10   5      211.89      335.24     45.60 o
  -8  10   5       35.84        4.67     17.41 o
  -7  10   5      148.96      148.96     19.67 o
  -6  10   5      251.67      277.76     25.56 o
  -5  10   5        4.25      -10.07     10.07 o
  -4  10   5      116.70      127.32     20.58 o
  -3  10   5      159.50      132.14     13.31 o
  -2  10   5       17.76       34.84      7.86 o
  -1  10   5      724.44      707.38     25.73 o
   0  10   5      100.89      107.03     10.65 o
   1  10   5      768.18      753.45     29.90 o
   2  10   5      328.93      311.06     18.88 o
   3  10   5       61.92       63.93     49.23 o
   4  10   5       52.10       54.23     48.38 o
   5  10   5       34.05       25.58     20.90 o
   6  10   5       83.71      144.74     31.14 o
   7  10   5        0.16      -17.75     25.04 o
   8  10   5        2.86       20.16     23.65 o
   9  10   5       12.79        0.90     23.10 o
 -10  11   5        3.49       10.57     25.50 o
  -9  11   5      158.98      136.32     32.68 o
  -8  11   5       22.15       56.13     23.81 o
  -7  11   5       12.12       40.77     14.59 o
  -6  11   5        2.68        5.60     11.93 o
  -5  11   5       72.51       93.72     17.37 o
  -4  11   5      293.87      311.02     26.81 o
  -3  11   5        2.03       -9.54      9.54 o
  -2  11   5      137.69      108.00     16.72 o
  -1  11   5       23.16       37.29     11.22 o
   0  11   5       86.89       67.94     12.89 o
   1  11   5      298.14      338.09     22.36 o
   2  11   5      129.54      141.08     14.29 o
   3  11   5      361.90      380.44     42.56 o
   4  11   5       96.79      165.44     31.14 o
   5  11   5      137.50      103.39     27.59 o
   6  11   5       14.54       10.77     19.33 o
   7  11   5       17.17        3.94     20.10 o
   8  11   5        6.48       -0.13     22.22 o
  -9  12   5        0.97      -21.00     21.00 o
  -8  12   5        4.24        2.55     20.41 o
  -7  12   5        6.31      -17.98     17.98 o
  -6  12   5       12.68        9.63     12.99 o
  -5  12   5        0.10        6.00     14.39 o
  -4  12   5        2.81       16.82     19.57 o
  -3  12   5        0.35      -10.45     10.45 o
  -2  12   5       12.35       28.09     16.43 o
  -1  12   5       35.56       24.33     13.46 o
   0  12   5      119.68      106.85     18.53 o
   1  12   5        0.01       -6.51      9.15 o
   2  12   5       36.66      -18.20     28.01 o
   3  12   5        0.68       -9.14     28.43 o
   4  12   5       54.15        9.87     19.18 o
   5  12   5       10.64      -20.80     20.80 o
   6  12   5       43.24       60.54     26.69 o
   7  12   5        1.39        1.79     21.97 o
  -8  13   5       35.60        5.57     18.40 o
  -7  13   5       22.07       10.71     21.85 o
  -6  13   5        0.93       27.16     20.30 o
  -5  13   5        3.63       -3.59     17.25 o
  -4  13   5      177.41      166.94     26.30 o
  -3  13   5        3.57       -1.12     14.09 o
  -2  13   5        0.41       -7.64     13.26 o
  -1  13   5       21.83       37.88     18.30 o
   0  13   5      105.79      113.23     23.43 o
   1  13   5      124.91      143.69     22.35 o
   2  13   5       77.94       54.78     24.17 o
   3  13   5      104.77      192.73     35.08 o
   4  13   5       33.25       37.30     24.30 o
   5  13   5        0.96       29.75     23.43 o
   6  13   5        0.03       26.46     23.81 o
  -7  14   5       16.42      -28.86     28.86 o
  -6  14   5       22.16       -8.49     27.16 o
  -5  14   5        0.89        1.13     41.59 o
  -4  14   5        3.64       22.18     17.89 o
  -3  14   5       12.87       34.88     19.50 o
  -2  14   5       54.30       41.03     20.98 o
  -1  14   5        0.01        7.23     16.91 o
   0  14   5        5.09       -4.06     15.91 o
   1  14   5      171.81      132.41     45.83 o
   2  14   5       36.54       85.73     38.20 o
   3  14   5       12.77       16.45     23.34 o
   4  14   5        0.30        7.59     25.04 o
   5  14   5        0.20       24.58     25.50 o
  -5  15   5        2.58       11.03     33.10 o
  -4  15   5        8.00       22.91     20.60 o
  -3  15   5       25.78       38.79     21.30 o
  -2  15   5        6.26       -7.38     17.74 o
  -1  15   5       21.61       42.83     28.01 o
   0  15   5       11.33        7.09     20.30 o
   1  15   5        0.09       19.52     33.10 o
   2  15   5       34.68       30.56     39.89 o
   3  15   5       13.33        7.64     34.80 o
 -14   0   6       25.16       50.08     33.95 o
 -13   0   6        0.21       28.86     28.01 o
 -12   0   6      233.12      291.61     37.51 o
 -11   0   6      222.14      237.98     26.11 o
 -10   0   6      333.63      405.54     46.66 o
  -9   0   6      846.91      833.88     55.11 o
  -8   0   6      219.47      235.05     19.27 o
  -7   0   6      198.27      193.66     18.99 o
  -6   0   6     3089.19     3178.41     73.33 o
  -5   0   6      195.82      151.60     13.31 o
  -4   0   6      827.63      773.15     29.68 o
  -3   0   6       17.43       -0.57      5.84 o
  -2   0   6     1105.22     1023.08     28.75 o
  -1   0   6      156.95      135.59     12.20 o
   0   0   6     6968.07     6703.15    144.23 o
   1   0   6     3204.78     3265.61     77.26 o
   2   0   6      549.50      522.23     22.68 o
   3   0   6      570.66      703.75     26.61 o
   4   0   6      199.06      236.82     17.95 o
   5   0   6      557.11      621.93     30.64 o
   6   0   6       58.99       56.24     10.14 o
   7   0   6     1033.36      993.99     39.09 o
   8   0   6     1016.33     1024.17     50.92 o
   9   0   6       51.21      110.75     21.30 o
  10   0   6        0.54       30.56     23.77 o
  11   0   6        0.10       -9.34     22.92 o
 -14   1   6       23.54       18.76     22.71 o
 -13   1   6        1.45        2.97     18.01 o
 -12   1   6        2.49        1.26     10.82 o
 -11   1   6       44.88       49.23     12.46 o
 -10   1   6      207.43      189.37     15.88 o
  -9   1   6      106.24      149.77     23.34 o
  -8   1   6      497.32      529.02     20.03 o
  -7   1   6      330.85      348.22     15.38 o
  -6   1   6      168.47      182.83     10.79 o
  -5   1   6      823.15      774.41     23.00 o
  -4   1   6       43.86       47.05      6.19 o
  -3   1   6     3274.94     3262.81     57.09 o
  -2   1   6     2558.99     2539.59     45.46 o
  -1   1   6        5.29       -2.73      4.39 o
   0   1   6     1323.98     1256.34     26.20 o
   1   1   6      659.71      715.51     18.38 o
   2   1   6       30.69       53.20      6.37 o
   3   1   6      240.39      249.46     12.28 o
   4   1   6      105.97      101.43     10.12 o
   5   1   6      159.88      149.42     10.89 o
   6   1   6      312.36      311.14     16.02 o
   7   1   6      126.96      125.57     12.83 o
   8   1   6       24.28       11.75      9.12 o
   9   1   6        9.86       14.00     11.73 o
  10   1   6        8.60       16.37     15.83 o
  11   1   6        0.73      -19.52     21.22 o
 -14   2   6        0.82       46.77     22.84 o
 -13   2   6       20.14        7.44     19.50 o
 -12   2   6       52.20       59.94     18.19 o
 -11   2   6       16.54       20.43     10.95 o
 -10   2   6      128.05      112.67     18.95 o
  -9   2   6        8.66        0.06      6.79 o
  -8   2   6      307.90      311.48     16.66 o
  -7   2   6      644.45      622.38     23.16 o
  -6   2   6       69.38       62.61      7.51 o
  -5   2   6      725.77      827.38     21.52 o
  -4   2   6        2.26       -3.54      3.76 o
  -3   2   6        5.84        2.01      4.05 o
  -2   2   6      323.00      384.16     16.43 o
  -1   2   6      664.96      763.81     19.34 o
   0   2   6      552.38      582.70     21.86 o
   1   2   6      235.78      250.82     12.50 o
   2   2   6      773.76      873.64     22.50 o
   3   2   6       40.64       42.86      6.40 o
   4   2   6      277.65      315.55     18.01 o
   5   2   6      266.84      272.21     13.79 o
   6   2   6      442.23      419.41     26.00 o
   7   2   6        0.04        4.23      7.01 o
   8   2   6       10.83        9.35      7.70 o
   9   2   6       41.41       19.32     12.63 o
  10   2   6        1.97      -14.43     21.22 o
  11   2   6        0.62      -10.19     24.61 o
 -13   3   6        1.12        4.02     18.30 o
 -12   3   6        0.01       15.04     15.60 o
 -11   3   6       29.67       30.47     11.22 o
 -10   3   6      638.72      679.30     44.43 o
  -9   3   6      478.45      521.53     24.87 o
  -8   3   6       51.97       60.14      9.78 o
  -7   3   6       22.84       13.13      6.05 o
  -6   3   6       63.27       70.08      8.34 o
  -5   3   6      558.45      546.72     18.07 o
  -4   3   6     2168.12     2260.87     38.31 o
  -3   3   6     1934.08     1927.86     35.62 o
  -2   3   6     4297.69     4054.45     62.96 o
  -1   3   6      179.46      172.97     10.25 o
   0   3   6       72.82      127.74      8.59 o
   1   3   6      174.46      193.53     11.11 o
   2   3   6       13.50       45.67      6.20 o
   3   3   6     1473.82     1353.54     30.31 o
   4   3   6        5.50       10.04      4.84 o
   5   3   6      195.60      201.14     12.83 o
   6   3   6      187.85      193.43     19.19 o
   7   3   6      424.45      395.49     26.56 o
   8   3   6       13.82        8.61      7.65 o
   9   3   6        3.81        0.90     15.23 o
  10   3   6      217.50      371.77     60.26 o
  11   3   6        4.09       44.99     32.25 o
 -13   4   6        8.42       10.55     20.18 o
 -12   4   6       46.14       56.72     17.97 o
 -11   4   6        1.00       22.41     14.55 o
 -10   4   6       32.20       22.67     11.58 o
  -9   4   6        0.75       -2.56      7.36 o
  -8   4   6       47.76       61.15     10.19 o
  -7   4   6      169.99      198.61     12.99 o
  -6   4   6      463.05      446.07     20.49 o
  -5   4   6      166.63      188.82     13.84 o
  -4   4   6       12.51       -1.40      4.47 o
  -3   4   6     1249.89     1158.36     27.46 o
  -2   4   6     2273.97     2357.63     41.20 o
  -1   4   6      186.30      208.47     12.48 o
   0   4   6     3492.32     3583.33     60.34 o
   1   4   6      848.20      795.09     19.48 o
   2   4   6     1255.52     1233.26     25.67 o
   3   4   6      255.05      265.45     14.53 o
   4   4   6        0.06        3.64      4.21 o
   5   4   6      819.04      726.42     19.31 o
   6   4   6        0.78       -5.77      6.81 o
   7   4   6        0.63       -2.96      6.00 o
   8   4   6      759.31      737.39     87.67 o
   9   4   6       44.86       48.57     20.98 o
  10   4   6        1.87      -15.28     22.92 o
  11   4   6      112.17      103.55     45.83 o
 -13   5   6        9.99       11.88     34.80 o
 -12   5   6       54.60       60.53     18.61 o
 -11   5   6        7.96      -12.22     12.22 o
 -10   5   6        3.86        5.34     12.05 o
  -9   5   6      526.33      486.85     30.08 o
  -8   5   6      946.68      889.98     39.22 o
  -7   5   6       49.76       40.12      8.00 o
  -6   5   6      274.97      267.52     18.89 o
  -5   5   6      102.88      101.70      8.58 o
  -4   5   6      398.84      361.57     16.78 o
  -3   5   6        3.10       11.24      5.38 o
  -2   5   6     3752.64     3640.47     82.87 o
  -1   5   6     2153.83     2203.28     39.00 o
   0   5   6      428.60      422.68     16.03 o
   1   5   6      265.73      241.98     14.31 o
   2   5   6       55.59       61.53      6.95 o
   3   5   6      201.96      198.09      9.60 o
   4   5   6      241.95      259.33     11.27 o
   5   5   6       30.56       27.79     15.46 o
   6   5   6      840.98      847.81     45.61 o
   7   5   6        1.04       -7.42      7.84 o
   8   5   6        7.03      -11.87     11.87 o
   9   5   6       75.04       87.00     25.81 o
  10   5   6        0.80       -9.34     25.46 o
  11   5   6        5.12      -29.71     30.56 o
 -13   6   6       40.15       30.86     48.38 o
 -12   6   6       59.96       99.49     29.99 o
 -11   6   6       50.98       56.06     16.46 o
 -10   6   6       50.44       40.52     14.90 o
  -9   6   6        7.81       -0.07     11.25 o
  -8   6   6        7.75       -3.25      8.69 o
  -7   6   6      324.82      305.41     18.19 o
  -6   6   6      170.48      164.25     12.40 o
  -5   6   6      254.38      251.21     13.03 o
  -4   6   6      266.83      276.82     15.97 o
  -3   6   6      892.29      842.42     23.81 o
  -2   6   6       13.00        9.63      5.55 o
  -1   6   6      839.69      844.53     20.78 o
   0   6   6      268.34      265.10     14.04 o
   1   6   6      174.83      137.80      9.22 o
   2   6   6      172.07      209.32     11.68 o
   3   6   6        1.58       -2.07      3.24 o
   4   6   6       15.51        2.34      8.58 o
   5   6   6      700.48      666.77     26.97 o
   6   6   6      173.14      171.16     17.03 o
   7   6   6      219.00      202.12     25.85 o
   8   6   6        0.57        4.68     17.28 o
   9   6   6        3.35       11.09     18.35 o
  10   6   6        8.42       28.01     33.95 o
 -12   7   6       11.81      -21.20     23.77 o
 -11   7   6       12.19       -5.74     20.30 o
 -10   7   6       41.57       38.18     21.41 o
  -9   7   6       99.25      126.69     19.14 o
  -8   7   6      313.48      330.87     27.49 o
  -7   7   6      163.76      126.30     17.97 o
  -6   7   6      274.22      277.50     17.22 o
  -5   7   6     1100.77     1218.06     29.39 o
  -4   7   6        7.72        6.40      5.82 o
  -3   7   6      998.53      893.01     25.40 o
  -2   7   6      383.12      418.16     18.40 o
  -1   7   6        1.37        7.37      4.99 o
   0   7   6      119.02      121.73      9.61 o
   1   7   6      741.99      662.72     19.23 o
   2   7   6      124.72      117.99      7.79 o
   3   7   6     2183.48     2089.81     55.25 o
   4   7   6        8.84        3.29      6.62 o
   5   7   6      291.13      296.55     28.88 o
   6   7   6      610.69      620.31     52.49 o
   7   7   6        4.35        0.50     35.65 o
   8   7   6       10.57       17.26     18.90 o
   9   7   6        0.12        2.29     27.16 o
  10   7   6       46.02       67.05     41.59 o
 -12   8   6       17.70       55.68     55.17 o
 -11   8   6        1.00       34.80     24.61 o
 -10   8   6      117.29      123.56     33.12 o
  -9   8   6       80.52      111.05     20.17 o
  -8   8   6        2.45        8.25     11.03 o
  -7   8   6       52.77       36.19     13.25 o
  -6   8   6      636.46      621.34     30.61 o
  -5   8   6       19.54       20.75      8.04 o
  -4   8   6       63.77       49.41      8.99 o
  -3   8   6       61.79       63.31      9.05 o
  -2   8   6      152.86      147.80     12.00 o
  -1   8   6      676.00      633.93     21.11 o
   0   8   6        1.10        0.54      4.90 o
   1   8   6      304.43      309.80     13.88 o
   2   8   6      612.32      606.76     18.78 o
   3   8   6      432.01      406.42     22.37 o
   4   8   6      154.84      125.56     12.66 o
   5   8   6      113.79       86.31     24.19 o
   6   8   6       87.07      115.27     32.68 o
   7   8   6       64.63       88.57     25.50 o
   8   8   6       19.94       35.93     23.66 o
   9   8   6       26.13       33.59     25.02 o
 -11   9   6      192.44      220.04     40.16 o
 -10   9   6        7.87       15.11     22.36 o
  -9   9   6        0.13        1.87     12.36 o
  -8   9   6       79.43       75.21     16.43 o
  -7   9   6        6.00       12.43     12.08 o
  -6   9   6      176.49      174.90     20.79 o
  -5   9   6       21.49       28.01     10.10 o
  -4   9   6      396.40      398.28     24.55 o
  -3   9   6      738.59      633.20     25.53 o
  -2   9   6       10.59        1.86      6.35 o
  -1   9   6       27.20       27.47      7.43 o
   0   9   6        0.28       -5.06      5.06 o
   1   9   6      166.08      184.27     15.39 o
   2   9   6       42.11       47.97      9.56 o
   3   9   6      144.07      122.88     15.36 o
   4   9   6      563.44      690.09     55.13 o
   5   9   6      100.05       88.14     23.05 o
   6   9   6       10.90       12.39     17.89 o
   7   9   6        0.97      -16.52     16.52 o
   8   9   6       29.08       -7.15     18.33 o
   9   9   6      130.31      159.94     35.08 o
 -11  10   6        0.13      -32.68     32.68 o
 -10  10   6        7.72       20.67     22.49 o
  -9  10   6        0.68        2.83     20.10 o
  -8  10   6        5.91       18.40     13.77 o
  -7  10   6       77.73       78.02     19.79 o
  -6  10   6        5.19       -9.68     12.52 o
  -5  10   6      150.16      154.95     19.75 o
  -4  10   6      117.88      120.44     14.65 o
  -3  10   6      289.54      295.56     21.93 o
  -2  10   6        2.79        4.23      7.72 o
  -1  10   6      189.47      195.40     14.27 o
   0  10   6        0.24       -8.21      8.21 o
   1  10   6      200.73      207.69     18.87 o
   2  10   6       14.41       23.69      8.49 o
   3  10   6       29.78       17.90     13.99 o
   4  10   6       10.89        7.11     17.64 o
   5  10   6       12.31       19.87     20.80 o
   6  10   6        0.05      -19.90     26.31 o
   7  10   6        9.75       17.25     25.04 o
   8  10   6        4.65       26.83     23.43 o
 -10  11   6        0.87       10.14     24.47 o
  -9  11   6        4.45       18.56     22.36 o
  -8  11   6       70.83       57.29     23.70 o
  -7  11   6        4.26        0.17     12.72 o
  -6  11   6        1.79        7.98     12.56 o
  -5  11   6       66.96       50.16     28.83 o
  -4  11   6       56.04       79.20     16.19 o
  -3  11   6      169.66      187.27     34.14 o
  -2  11   6       16.40       12.73     11.59 o
  -1  11   6       22.21       17.65     10.27 o
   0  11   6        0.00       -0.66      8.84 o
   1  11   6      227.57      223.90     20.21 o
   2  11   6       66.82       34.42     11.15 o
   3  11   6       41.35       41.39     21.75 o
   4  11   6       50.69       49.96     25.04 o
   5  11   6        4.54       18.65     19.78 o
   6  11   6        7.84      -10.83     19.50 o
   7  11   6        0.02        6.81     21.51 o
  -9  12   6      124.96      137.50     35.11 o
  -8  12   6       16.50        7.85     21.51 o
  -7  12   6        8.87       -3.40     12.96 o
  -6  12   6      514.65      527.87     37.82 o
  -5  12   6       36.95       37.56     14.96 o
  -4  12   6       13.51       13.05     12.67 o
  -3  12   6        8.36       15.34     15.83 o
  -2  12   6       72.94       72.94     32.68 o
  -1  12   6      643.37      725.08     42.46 o
   0  12   6      202.81      237.98     25.22 o
   1  12   6      136.13      157.58     19.01 o
   2  12   6       31.29       38.00     20.25 o
   3  12   6       45.99       46.33     22.71 o
   4  12   6        4.09       -2.22     18.58 o
   5  12   6        1.96       -6.56     19.94 o
   6  12   6       56.99       89.16     29.70 o
  -8  13   6        0.23       -0.82     21.30 o
  -7  13   6        0.55       29.44     21.97 o
  -6  13   6        2.76        0.06     13.72 o
  -5  13   6        6.06       10.19     16.98 o
  -4  13   6       10.62       40.22     23.77 o
  -3  13   6       36.61        8.54     16.55 o
  -2  13   6       29.46        8.49     17.82 o
  -1  13   6        0.04        5.25     16.11 o
   0  13   6        5.32       -1.39     12.48 o
   1  13   6       82.04      105.52     19.55 o
   2  13   6        8.33       21.34     20.98 o
   3  13   6        0.27       -9.86     18.90 o
   4  13   6       50.45       64.13     26.22 o
   5  13   6        3.64       43.29     34.80 o
  -6  14   6       11.91       -5.09     30.56 o
  -5  14   6       53.55       71.69     22.59 o
  -4  14   6        1.99       23.01     18.90 o
  -3  14   6        0.11        0.00     16.81 o
  -2  14   6       42.25       18.25     19.21 o
  -1  14   6       95.97      132.85     48.38 o
   0  14   6       98.43       75.43     28.86 o
   1  14   6        5.31       11.88     30.56 o
   2  14   6        7.63       -3.77     20.38 o
   3  14   6       11.30       39.21     25.12 o
   4  14   6        4.68       17.02     21.97 o
  -4  15   6        8.34       36.42     21.58 o
  -3  15   6       41.12       65.78     25.81 o
  -2  15   6        0.68       14.23     20.10 o
  -1  15   6       11.18       18.56     20.38 o
   0  15   6        0.18      -13.58     28.01 o
   1  15   6       29.00       54.32     39.89 o
   2  15   6       22.66       10.19     38.20 o
 -14   1   7       56.63       18.21     29.28 o
 -13   1   7        2.04       21.99     23.77 o
 -12   1   7      293.16      289.32     35.16 o
 -11   1   7      117.27      108.83     25.85 o
 -10   1   7      124.25      133.66     14.33 o
  -9   1   7      514.42      560.59     33.53 o
  -8   1   7       17.02        8.38      6.18 o
  -7   1   7       11.85        3.35      5.27 o
  -6   1   7      236.54      257.02     14.03 o
  -5   1   7       39.09       28.78      6.03 o
  -4   1   7     1915.36     1736.17     34.40 o
  -3   1   7     1300.52     1300.70     29.59 o
  -2   1   7     1248.39     1281.93     31.27 o
  -1   1   7     1573.58     1643.74     47.84 o
   0   1   7      199.35      262.81     15.39 o
   1   1   7      874.49      848.53     23.28 o
   2   1   7      383.22      445.41     18.53 o
   3   1   7      120.05      114.82     14.20 o
   4   1   7      128.35      118.40     10.79 o
   5   1   7      350.37      341.15     18.03 o
   6   1   7     2342.76     2128.28     44.63 o
   7   1   7       69.21       92.66     11.59 o
   8   1   7      160.89      169.62     17.23 o
   9   1   7        2.08       -5.39     12.89 o
  10   1   7        0.20      -14.76     16.13 o
  11   1   7        2.86      -25.46     25.46 o
 -14   2   7       51.70      103.08     28.47 o
 -13   2   7        0.07       16.27     20.10 o
 -12   2   7       41.09       18.05     16.27 o
 -11   2   7      359.83      347.86     24.57 o
 -10   2   7       32.86       29.26     10.03 o
  -9   2   7        4.64        0.39      6.95 o
  -8   2   7      624.33      663.14     26.95 o
  -7   2   7     2536.31     2513.13     48.37 o
  -6   2   7      224.13      260.48     14.26 o
  -5   2   7        3.21        2.93      4.69 o
  -4   2   7      993.42      999.39     24.05 o
  -3   2   7      589.64      584.95     21.63 o
  -2   2   7      283.29      225.73     15.02 o
  -1   2   7      451.59      510.29     17.29 o
   0   2   7      195.49      210.98     12.72 o
   1   2   7      182.43      219.52     12.70 o
   2   2   7      958.15      938.04     26.66 o
   3   2   7      466.87      502.01     18.67 o
   4   2   7      104.56       98.96     10.31 o
   5   2   7     1750.87     1675.73     38.83 o
   6   2   7     1379.94     1322.42     36.14 o
   7   2   7        0.21        1.24      7.03 o
   8   2   7      140.09      124.98     14.95 o
   9   2   7       25.57       42.10     14.11 o
  10   2   7      127.04      191.83     43.29 o
  11   2   7       15.87       65.36     35.65 o
 -13   3   7       10.95       -0.77     19.52 o
 -12   3   7        3.76        5.42     15.09 o
 -11   3   7       28.58       29.25     15.38 o
 -10   3   7       13.94       11.13     11.60 o
  -9   3   7       50.09       54.93     11.66 o
  -8   3   7       34.17       37.57      9.05 o
  -7   3   7       81.69       77.25      9.33 o
  -6   3   7       68.51       70.90      8.80 o
  -5   3   7        1.39       -1.12      4.67 o
  -4   3   7      503.07      466.41     22.65 o
  -3   3   7      134.40      172.99     11.48 o
  -2   3   7      322.46      272.05     15.01 o
  -1   3   7        1.38       -4.39      4.39 o
   0   3   7     2147.13     2063.47     39.67 o
   1   3   7      237.67      319.69     15.42 o
   2   3   7     1043.71     1069.15     26.97 o
   3   3   7      171.49      155.87     10.81 o
   4   3   7       12.06       -0.12      5.09 o
   5   3   7      113.71      105.58     19.47 o
   6   3   7     1010.08      959.12     29.75 o
   7   3   7       69.20       54.71      9.50 o
   8   3   7      131.32      169.35     17.07 o
   9   3   7       13.20       25.46     18.01 o
  10   3   7       36.76        2.55     24.61 o
  11   3   7        0.65       28.86     31.41 o
 -13   4   7       56.71       40.26     23.38 o
 -12   4   7      100.09       73.21     36.66 o
 -11   4   7      135.24      107.37     20.60 o
 -10   4   7        0.02       12.32     12.29 o
  -9   4   7      244.77      272.08     18.88 o
  -8   4   7      271.78      289.89     18.60 o
  -7   4   7      155.34      161.06     13.73 o
  -6   4   7      483.78      484.60     19.97 o
  -5   4   7     1066.39     1053.69     26.28 o
  -4   4   7     2277.54     2282.79     46.32 o
  -3   4   7     1828.88     1906.21     43.31 o
  -2   4   7      603.86      608.99     20.53 o
  -1   4   7      791.70      780.27     21.18 o
   0   4   7      682.93      740.17     20.05 o
   1   4   7      508.82      488.83     15.94 o
   2   4   7       27.99       24.91      6.05 o
   3   4   7        6.20        2.03      5.38 o
   4   4   7      114.85      106.00     11.49 o
   5   4   7       79.83       80.22     11.31 o
   6   4   7       69.97       42.59      8.39 o
   7   4   7       18.37       17.55      7.12 o
   8   4   7       63.35       69.26     18.08 o
   9   4   7       75.67       72.96     24.77 o
  10   4   7        4.04       -5.09     25.46 o
 -13   5   7       25.14       16.13     18.09 o
 -12   5   7      102.13      122.82     22.35 o
 -11   5   7        3.14      -12.36     12.36 o
 -10   5   7       29.83        6.48     12.68 o
  -9   5   7      114.30      167.29     21.95 o
  -8   5   7       56.02       69.84     10.96 o
  -7   5   7       11.89        6.49      7.72 o
  -6   5   7       38.07       45.01      8.75 o
  -5   5   7     2518.29     2477.60     46.91 o
  -4   5   7      307.70      279.28     15.51 o
  -3   5   7     1095.89     1130.18     28.52 o
  -2   5   7      771.76      692.54     21.13 o
  -1   5   7       26.27       29.18      6.46 o
   0   5   7      542.60      575.93     18.32 o
   1   5   7      978.59      909.61     22.62 o
   2   5   7      337.04      349.10     14.22 o
   3   5   7     1431.81     1334.10     31.38 o
   4   5   7      313.56      319.94     14.79 o
   5   5   7        0.03       -4.71     14.11 o
   6   5   7       44.12       47.62     11.03 o
   7   5   7      155.70      130.05     24.01 o
   8   5   7      167.66      176.94     29.12 o
   9   5   7        9.11       28.01     29.71 o
  10   5   7        3.75       21.22     29.71 o
 -13   6   7       28.55       19.46     42.86 o
 -12   6   7        0.93       26.17     16.98 o
 -11   6   7       22.30      -11.47     16.71 o
 -10   6   7       82.24       88.47     19.25 o
  -9   6   7        7.50       -0.13     11.40 o
  -8   6   7      136.35      148.77     20.45 o
  -7   6   7        0.06       -1.96      7.02 o
  -6   6   7     1227.62     1203.44     32.99 o
  -5   6   7     1176.37     1123.74     28.26 o
  -4   6   7       16.87       11.57      5.99 o
  -3   6   7        0.24       -5.05      5.05 o
  -2   6   7      837.75      753.93     22.21 o
  -1   6   7      747.57      731.57     22.28 o
   0   6   7      199.48      203.68     12.12 o
   1   6   7      289.06      286.88     14.49 o
   2   6   7     1521.83     1538.77     35.36 o
   3   6   7      459.60      418.35     13.87 o
   4   6   7      127.73      158.19     14.59 o
   5   6   7      300.51      311.95     20.33 o
   6   6   7      389.98      378.75     17.88 o
   7   6   7        1.13       11.63     10.46 o
   8   6   7      192.78      200.02     33.91 o
   9   6   7       18.53       40.74     31.41 o
  10   6   7        3.77        2.55     29.71 o
 -12   7   7       23.83       63.53     28.64 o
 -11   7   7      140.38      197.56     26.96 o
 -10   7   7       27.20       49.50     15.08 o
  -9   7   7        3.87      -11.07     11.07 o
  -8   7   7        1.90      -11.54     14.69 o
  -7   7   7       58.09       40.47     11.67 o
  -6   7   7      402.10      438.19     24.04 o
  -5   7   7        1.02       -5.94      5.94 o
  -4   7   7       93.54      108.18     12.21 o
  -3   7   7     1545.72     1457.96     35.33 o
  -2   7   7      239.83      221.92     13.93 o
  -1   7   7       15.01       13.45      5.43 o
   0   7   7       99.77      132.40     12.91 o
   1   7   7      983.48      994.55     24.61 o
   2   7   7     1290.13     1189.44     29.89 o
   3   7   7      262.30      270.16     11.73 o
   4   7   7       94.45      113.70     12.59 o
   5   7   7        9.31       14.01      7.65 o
   6   7   7       29.45       26.89     18.49 o
   7   7   7        1.19       -6.67     16.98 o
   8   7   7        1.74        4.03     20.10 o
   9   7   7      159.11      172.45     34.51 o
 -12   8   7        6.52       33.43     26.69 o
 -11   8   7        0.33       -6.83     20.18 o
 -10   8   7       10.85       -2.67     14.77 o
  -9   8   7        2.82       -3.13     12.27 o
  -8   8   7       41.84       39.79     14.50 o
  -7   8   7       98.91      122.86     27.96 o
  -6   8   7       33.86       12.66      9.90 o
  -5   8   7        5.62        7.52      9.28 o
  -4   8   7       36.48       46.38      9.43 o
  -3   8   7      225.19      223.91     15.33 o
  -2   8   7       43.48       37.95      7.96 o
  -1   8   7      188.08      217.31     12.85 o
   0   8   7       64.55       77.17     12.64 o
   1   8   7      434.04      425.58     23.38 o
   2   8   7      102.34       92.04     10.32 o
   3   8   7      187.17      156.32     16.43 o
   4   8   7       24.23       50.36     10.73 o
   5   8   7      719.66      718.95     58.46 o
   6   8   7      134.70      106.48     30.13 o
   7   8   7       27.16       30.48     21.30 o
   8   8   7        0.68       -0.64     21.64 o
   9   8   7        5.65       14.65     24.26 o
 -11   9   7        0.01       -5.67     22.45 o
 -10   9   7       87.64       76.23     42.01 o
  -9   9   7       22.90       18.36     15.08 o
  -8   9   7       88.96       57.31     28.11 o
  -7   9   7        0.31        8.28     11.83 o
  -6   9   7       19.47       14.64     18.26 o
  -5   9   7      144.09      165.66     17.66 o
  -4   9   7      126.69       99.37     14.48 o
  -3   9   7      365.20      345.61     24.85 o
  -2   9   7        4.27        0.63      6.71 o
  -1   9   7      116.67      116.91     11.07 o
   0   9   7       28.92       36.77      8.84 o
   1   9   7      353.68      377.25     24.87 o
   2   9   7        0.70        3.33      7.38 o
   3   9   7      153.88      177.03     18.06 o
   4   9   7        1.96        5.66     13.94 o
   5   9   7      244.98      235.81     36.28 o
   6   9   7       21.99       21.79     33.95 o
   7   9   7        5.52      -10.23     18.84 o
   8   9   7        0.95        9.31     24.61 o
 -11  10   7        6.95        8.07     25.50 o
 -10  10   7       10.78      -18.33     18.33 o
  -9  10   7        4.34      -12.55     13.74 o
  -8  10   7      249.05      276.52     28.43 o
  -7  10   7        0.93        6.12     12.22 o
  -6  10   7       32.58       56.00     22.20 o
  -5  10   7      103.10      114.01     18.31 o
  -4  10   7       63.87       76.02     13.98 o
  -3  10   7      104.82      105.65     14.57 o
  -2  10   7       18.99       23.31      8.92 o
  -1  10   7       29.02       34.68      9.37 o
   0  10   7      421.55      389.46     24.41 o
   1  10   7       21.09       11.95      9.35 o
   2  10   7      161.78      177.37     21.93 o
   3  10   7       14.62       29.03     11.64 o
   4  10   7      446.39      484.87     58.57 o
   5  10   7        5.63      -20.40     29.71 o
   6  10   7       55.77       93.99     28.39 o
   7  10   7       42.56       40.45     25.50 o
   8  10   7        2.00       13.03     24.90 o
 -10  11   7        2.38       31.18     26.74 o
  -9  11   7        0.74      -12.64     21.25 o
  -8  11   7       43.47       30.42     19.17 o
  -7  11   7        8.58        1.95     13.22 o
  -6  11   7       65.96       65.45     31.41 o
  -5  11   7       66.04       90.46     31.09 o
  -4  11   7       22.80       50.63     14.86 o
  -3  11   7       55.89       47.22     12.49 o
  -2  11   7       63.18       39.29     24.55 o
  -1  11   7       56.45       33.70     25.67 o
   0  11   7       21.79       21.49     10.73 o
   1  11   7       74.45       95.66     21.93 o
   2  11   7      290.94      282.04     25.87 o
   3  11   7      140.64      100.43     23.07 o
   4  11   7       19.65        9.34     19.56 o
   5  11   7       49.02       75.15     27.07 o
   6  11   7       28.73       33.44     25.02 o
   7  11   7        1.95       61.58     28.50 o
  -9  12   7        0.32      -10.42     22.59 o
  -8  12   7        2.13        9.68     22.45 o
  -7  12   7        0.62        1.50     13.33 o
  -6  12   7        0.74        8.61     14.21 o
  -5  12   7       16.24       22.39     16.53 o
  -4  12   7       39.90       11.56     18.67 o
  -3  12   7       28.00       50.80     19.33 o
  -2  12   7        8.46        6.54     19.10 o
  -1  12   7        5.56      -11.08     11.08 o
   0  12   7        0.03       11.66     12.45 o
   1  12   7        0.35        1.19     10.46 o
   2  12   7        0.50       -7.65     12.10 o
   3  12   7        0.10       -7.02     30.56 o
   4  12   7        6.49       41.69     24.41 o
   5  12   7        1.81        4.34     20.98 o
   6  12   7       14.56       16.84     23.98 o
  -8  13   7        9.78       18.21     23.66 o
  -7  13   7        4.48       13.27     21.85 o
  -6  13   7       31.91       15.00     17.89 o
  -5  13   7       29.40       17.40     18.61 o
  -4  13   7        9.66        1.68     15.90 o
  -3  13   7       86.21      108.86     25.12 o
  -2  13   7       12.58       22.23     17.70 o
  -1  13   7       31.02       34.46     17.89 o
   0  13   7       19.25       17.91     14.53 o
   1  13   7       64.86       45.51     26.31 o
   2  13   7      140.82      168.41     34.19 o
   3  13   7       10.94      -15.88     22.07 o
   4  13   7       58.79       32.75     25.38 o
   5  13   7        0.56      -12.95     24.04 o
  -6  14   7        4.83       54.32     35.65 o
  -5  14   7       49.51       76.12     30.13 o
  -4  14   7        5.49        9.36     18.30 o
  -3  14   7       49.45       47.69     32.25 o
  -2  14   7        0.28      -29.63     35.22 o
  -1  14   7      116.85      160.25     29.14 o
   0  14   7        1.61       -1.61     17.13 o
   1  14   7        9.40      -19.52     28.01 o
   2  14   7      116.58      106.95     31.81 o
   3  14   7        1.89        1.08     22.82 o
  -3  15   7       14.81       37.13     22.78 o
  -2  15   7       22.13       16.67     27.59 o
  -1  15   7        0.12       28.85     21.17 o
   0  15   7       28.21        0.85     32.25 o
 -14   0   8       50.00       14.43     33.10 o
 -13   0   8      101.57       99.31     39.89 o
 -12   0   8        0.17        5.40     24.61 o
 -11   0   8       38.27       39.47     16.48 o
 -10   0   8      379.36      441.36     34.94 o
  -9   0   8     2590.41     2490.24     78.53 o
  -8   0   8        7.48       17.59     14.21 o
  -7   0   8      168.12      185.70     17.52 o
  -6   0   8     1672.91     1655.12     82.23 o
  -5   0   8      929.36      891.66     63.32 o
  -4   0   8      637.50      734.37     32.77 o
  -3   0   8       54.09       86.70     12.62 o
  -2   0   8       21.26       13.95     14.00 o
  -1   0   8      553.51      584.51     68.75 o
   0   0   8     1317.32     1232.44     48.31 o
   1   0   8     2759.17     2841.51     88.83 o
   2   0   8     1166.94     1312.52     51.61 o
   3   0   8      529.05      462.82     44.99 o
   4   0   8      150.38      114.32     22.07 o
   5   0   8      718.90      717.19     85.30 o
   6   0   8      533.32      591.95     38.33 o
   7   0   8      127.84      103.94     55.60 o
   8   0   8        2.09        5.83     13.46 o
   9   0   8        0.61      -14.43     20.37 o
 -14   1   8       38.46       19.70     28.43 o
 -13   1   8       23.05       21.22     20.98 o
 -12   1   8       15.71       33.91     15.19 o
 -11   1   8      114.01      133.68     15.82 o
 -10   1   8        6.42        8.00      9.13 o
  -9   1   8      303.93      297.35     18.26 o
  -8   1   8        0.72       -5.75      5.75 o
  -7   1   8      568.87      566.30     22.81 o
  -6   1   8       18.64       18.25      7.25 o
  -5   1   8        2.08       -2.50      5.07 o
  -4   1   8      687.71      737.13     27.72 o
  -3   1   8      610.32      605.26     23.17 o
  -2   1   8     1094.20     1144.31     30.24 o
  -1   1   8       70.40       49.31      8.31 o
   0   1   8      171.25      169.66     12.11 o
   1   1   8     1606.83     1659.33     37.92 o
   2   1   8      300.73      325.96     21.30 o
   3   1   8        6.61       15.01      6.73 o
   4   1   8     2488.48     2501.57     52.87 o
   5   1   8      394.77      447.50     24.31 o
   6   1   8       94.48      106.75     15.80 o
   7   1   8       42.51       23.48     10.43 o
   8   1   8      146.55      164.43     21.06 o
   9   1   8        0.07        3.69     15.57 o
  10   1   8        9.32        5.85     16.17 o
 -13   2   8        0.00        8.87     18.51 o
 -12   2   8       17.84        4.64     15.30 o
 -11   2   8       22.36       22.45     13.81 o
 -10   2   8       99.97      119.13     16.01 o
  -9   2   8       11.99        8.53      8.68 o
  -8   2   8      132.30      122.05     13.60 o
  -7   2   8      172.51      163.82     14.60 o
  -6   2   8      167.45      175.44     15.97 o
  -5   2   8      356.01      367.72     16.98 o
  -4   2   8      816.59      881.38     33.01 o
  -3   2   8      434.86      371.13     18.49 o
  -2   2   8        0.19       -3.42      3.42 o
  -1   2   8      109.60       89.10      9.39 o
   0   2   8     1565.88     1623.88     47.89 o
   1   2   8       13.98       12.66      5.94 o
   2   2   8       31.90       26.23      6.61 o
   3   2   8      254.38      253.87     14.88 o
   4   2   8       36.84       21.92      7.44 o
   5   2   8       51.85       51.31     10.11 o
   6   2   8       94.77       81.51     12.96 o
   7   2   8      105.78      102.32     13.24 o
   8   2   8       28.41       35.45     13.83 o
   9   2   8       12.90        8.80     15.28 o
  10   2   8        0.15        6.79     25.46 o
 -13   3   8       11.34       38.61     22.84 o
 -12   3   8       17.31       26.74     19.70 o
 -11   3   8       83.95      118.85     40.22 o
 -10   3   8       39.96       44.70     16.50 o
  -9   3   8      958.72      975.53     41.25 o
  -8   3   8      239.52      223.73     16.86 o
  -7   3   8      298.82      278.35     16.07 o
  -6   3   8       26.04       22.98      6.79 o
  -5   3   8       91.75       69.69      8.52 o
  -4   3   8      610.34      591.93     23.11 o
  -3   3   8     3158.97     3112.60     63.26 o
  -2   3   8      440.52      501.89     21.53 o
  -1   3   8      114.63      115.38     12.58 o
   0   3   8        0.65        3.39      5.25 o
   1   3   8      120.50      116.60     10.43 o
   2   3   8       15.36       21.78      6.33 o
   3   3   8     1314.82     1346.54     33.01 o
   4   3   8      618.09      621.70     21.77 o
   5   3   8       78.09       78.19     14.03 o
   6   3   8      219.70      221.80     18.83 o
   7   3   8        0.35        2.18      7.77 o
   8   3   8       72.43       80.74     15.38 o
   9   3   8       35.06       52.62     31.41 o
  10   3   8        4.12       25.46     29.71 o
 -13   4   8        6.57       23.47     18.29 o
 -12   4   8        3.62       -9.76     14.80 o
 -11   4   8      142.00      159.57     24.17 o
 -10   4   8        5.11      -10.49     11.87 o
  -9   4   8      130.08      141.44     16.12 o
  -8   4   8      137.94      130.48     13.81 o
  -7   4   8       61.98       97.98     11.55 o
  -6   4   8      217.38      170.66     13.76 o
  -5   4   8        3.41       -4.00      5.03 o
  -4   4   8      556.82      544.70     22.18 o
  -3   4   8      323.22      305.24     17.53 o
  -2   4   8      199.35      183.22     13.59 o
  -1   4   8      491.82      502.83     19.67 o
   0   4   8     1654.39     1680.43     35.57 o
   1   4   8        2.65       -4.00      4.90 o
   2   4   8       68.80       93.25      9.50 o
   3   4   8     1162.94     1156.36     29.58 o
   4   4   8       91.27      117.48     12.07 o
   5   4   8       37.28       35.45      9.75 o
   6   4   8      273.59      307.03     21.12 o
   7   4   8        1.94       -5.32      8.40 o
   8   4   8      112.96      129.47     27.30 o
   9   4   8       11.11       66.21     31.41 o
  10   4   8       32.12       33.10     32.25 o
 -13   5   8       43.58       24.68     19.85 o
 -12   5   8        8.89       22.91     17.51 o
 -11   5   8        3.05       18.90     17.26 o
 -10   5   8       32.78       36.22     15.48 o
  -9   5   8        6.01       -3.58     11.68 o
  -8   5   8      456.32      435.99     25.47 o
  -7   5   8     1123.76     1037.36     32.55 o
  -6   5   8       31.94       33.84      8.52 o
  -5   5   8      241.18      226.44     18.40 o
  -4   5   8       75.60       67.52     11.90 o
  -3   5   8      262.18      311.45     16.69 o
  -2   5   8       10.01        6.64      5.99 o
  -1   5   8      938.66      910.38     24.69 o
   0   5   8        0.77        1.18      5.09 o
   1   5   8       46.74       45.34     10.63 o
   2   5   8      940.31      971.40     24.50 o
   3   5   8      213.63      223.72     14.42 o
   4   5   8       30.29       25.71     10.06 o
   5   5   8        0.03        1.45      7.53 o
   6   5   8        0.01       -2.26     12.25 o
   7   5   8      204.93      223.18     27.40 o
   8   5   8        3.18       12.52     17.10 o
   9   5   8        0.05       21.22     27.16 o
  10   5   8       32.97       21.22     33.95 o
 -13   6   8        1.93       26.02     26.66 o
 -12   6   8        4.30      -12.23     16.32 o
 -11   6   8       13.62       25.37     16.32 o
 -10   6   8        0.00       -3.03     13.49 o
  -9   6   8       51.43       45.82     16.21 o
  -8   6   8       24.34       22.65     14.21 o
  -7   6   8      700.36      731.42     36.07 o
  -6   6   8      318.38      297.60     18.55 o
  -5   6   8       30.85       47.95      9.03 o
  -4   6   8        0.63       -3.54      5.04 o
  -3   6   8      246.27      224.78     14.93 o
  -2   6   8        8.65        2.60      6.01 o
  -1   6   8      911.05      906.81     25.53 o
   0   6   8      976.39     1048.92     46.47 o
   1   6   8      323.14      369.61     17.58 o
   2   6   8       12.91       13.71      5.98 o
   3   6   8      194.22      169.48     13.74 o
   4   6   8       21.61       28.47      7.26 o
   5   6   8        0.03       -8.35      8.35 o
   6   6   8      104.75       96.70     14.42 o
   7   6   8       24.54       44.44     12.04 o
   8   6   8       35.08       10.24     23.34 o
   9   6   8        2.55       12.73     28.01 o
 -12   7   8       26.01       46.56     44.14 o
 -11   7   8       52.19       67.84     19.95 o
 -10   7   8        5.29       29.83     16.38 o
  -9   7   8       72.96       56.16     19.57 o
  -8   7   8       17.44       30.88     18.48 o
  -7   7   8      185.06      230.58     20.62 o
  -6   7   8      126.36      125.29     15.77 o
  -5   7   8      167.21      164.90     14.34 o
  -4   7   8      983.00     1027.22     30.37 o
  -3   7   8       76.64       67.95     10.06 o
  -2   7   8       28.00       18.09      6.85 o
  -1   7   8       19.12       13.07      6.75 o
   0   7   8       11.51        9.56      6.18 o
   1   7   8        3.09        0.62      6.13 o
   2   7   8      907.13      883.46     31.12 o
   3   7   8        9.12       -1.01      6.08 o
   4   7   8      252.85      268.63     41.51 o
   5   7   8      180.05      190.87     18.02 o
   6   7   8        0.87       23.01     25.04 o
   7   7   8        6.43        1.74     17.10 o
   8   7   8        6.95       10.61     19.81 o
   9   7   8       31.24       20.37     32.25 o
 -12   8   8       21.88       86.53     31.47 o
 -11   8   8       52.33       75.67     21.08 o
 -10   8   8        7.76       11.36     14.66 o
  -9   8   8       56.83       97.74     23.44 o
  -8   8   8      188.79      239.14     28.16 o
  -7   8   8        7.65       14.77     12.85 o
  -6   8   8       30.12       29.35     11.06 o
  -5   8   8      253.40      281.61     25.67 o
  -4   8   8       24.83       33.95      9.49 o
  -3   8   8      236.39      226.35     15.87 o
  -2   8   8      195.51      191.78     14.06 o
  -1   8   8      135.97      129.86     13.04 o
   0   8   8     1152.76     1135.78     32.70 o
   1   8   8      150.65      151.80     14.99 o
   2   8   8       47.72       60.31     17.27 o
   3   8   8      411.43      408.48     30.06 o
   4   8   8      128.23      164.28     21.52 o
   5   8   8       22.16       11.97     10.02 o
   6   8   8       36.34       25.86     19.09 o
   7   8   8       30.32       38.60     21.41 o
   8   8   8       14.90       34.97     28.86 o
 -11   9   8       22.14        7.26     24.87 o
 -10   9   8      175.37      153.35     33.88 o
  -9   9   8       10.93       24.77     15.03 o
  -8   9   8        3.36      -10.40     11.98 o
  -7   9   8       83.56       76.13     17.09 o
  -6   9   8        0.04       27.34     13.35 o
  -5   9   8      133.40      178.18     33.45 o
  -4   9   8       52.35       30.48     11.02 o
  -3   9   8       15.09       20.24     10.17 o
  -2   9   8       38.90       36.05      9.42 o
  -1   9   8        0.04       -7.09      7.09 o
   0   9   8        5.71        9.60      8.58 o
   1   9   8      152.39      147.98     19.07 o
   2   9   8      165.79      214.00     16.71 o
   3   9   8       11.22       17.57     10.26 o
   4   9   8        8.93       -3.88     14.12 o
   5   9   8       21.40       31.83     22.21 o
   6   9   8       22.68       20.86     21.85 o
   7   9   8       50.84       31.39     24.26 o
   8   9   8        9.57       12.68     25.46 o
 -10  10   8        1.07      -12.69     20.65 o
  -9  10   8        0.03       -3.12     17.27 o
  -8  10   8        1.06       -0.75     14.20 o
  -7  10   8       18.04       27.90     15.47 o
  -6  10   8       25.92       24.79     14.16 o
  -5  10   8       34.85       27.71     13.85 o
  -4  10   8       14.32       10.66      9.86 o
  -3  10   8        0.02        1.22      8.92 o
  -2  10   8       31.79       20.31     10.69 o
  -1  10   8       16.18        8.82      9.04 o
   0  10   8        9.00       -2.18      8.53 o
   1  10   8        0.41       -1.89     10.90 o
   2  10   8        4.83        7.16     10.18 o
   3  10   8       48.85       49.46     13.11 o
   4  10   8       15.29       -2.73     18.56 o
   5  10   8        9.14        1.92     19.70 o
   6  10   8        1.01       13.83     21.51 o
   7  10   8        1.25       36.89     25.19 o
 -10  11   8       73.89       52.26     29.24 o
  -9  11   8        0.55        3.73     21.15 o
  -8  11   8        9.12       -2.31     14.09 o
  -7  11   8       43.26       36.89     14.96 o
  -6  11   8        0.08      -11.88     11.88 o
  -5  11   8       27.03       45.27     17.89 o
  -4  11   8       24.98        1.32     13.29 o
  -3  11   8        1.17       -0.94     12.19 o
  -2  11   8       67.85       47.76     15.26 o
  -1  11   8       19.36       19.17     12.98 o
   0  11   8        5.48       11.48     11.98 o
   1  11   8        0.79        1.49      9.56 o
   2  11   8      251.62      266.85     30.33 o
   3  11   8        0.75       -7.24     13.11 o
   4  11   8        0.42      -17.37     17.37 o
   5  11   8       67.74       70.48     36.07 o
   6  11   8       12.16      -20.05     20.05 o
  -9  12   8       36.91       38.62     27.79 o
  -8  12   8       33.69       33.12     23.92 o
  -7  12   8       29.94       16.45     25.33 o
  -6  12   8        5.01       -4.45     13.53 o
  -5  12   8      142.77      151.81     27.26 o
  -4  12   8        3.72      -17.40     17.40 o
  -3  12   8       59.91       64.27     21.15 o
  -2  12   8        3.01       12.35     15.91 o
  -1  12   8       24.99       27.61     15.04 o
   0  12   8      359.44      357.30     30.89 o
   1  12   8        9.29        5.49     12.16 o
   2  12   8        0.49       18.34     14.42 o
   3  12   8        9.45        5.38     20.05 o
   4  12   8       47.80       32.78     24.30 o
   5  12   8        1.98       -1.04     22.50 o
  -7  13   8        1.32        3.77     19.17 o
  -6  13   8        6.99        5.19     18.56 o
  -5  13   8       17.38       -3.26     16.77 o
  -4  13   8       49.87       60.48     21.85 o
  -3  13   8        4.61        5.54     26.74 o
  -2  13   8       15.68       17.18     33.10 o
  -1  13   8       16.86       11.27     29.71 o
   0  13   8        0.11       -9.98     13.97 o
   1  13   8        0.08       20.60     21.99 o
   2  13   8       92.60      104.82     30.61 o
   3  13   8        3.22        2.37     42.86 o
   4  13   8        5.90       22.23     25.79 o
  -5  14   8        1.64       29.71     21.38 o
  -4  14   8       19.74       47.04     22.71 o
  -3  14   8        0.04       11.33     18.95 o
  -2  14   8       19.96       14.70     20.17 o
  -1  14   8       68.05       29.74     20.18 o
   0  14   8       34.04       44.14     36.50 o
   1  14   8        4.16       13.58     36.50 o
   2  14   8        0.20      -13.47     23.77 o
 -13   1   9        2.66       31.93     23.10 o
 -12   1   9        0.68       -7.83     12.55 o
 -11   1   9      592.45      680.48     35.64 o
 -10   1   9       31.76       33.41     14.14 o
  -9   1   9        4.64        2.72      8.33 o
  -8   1   9       41.12       52.09      9.61 o
  -7   1   9       74.92       67.45      9.44 o
  -6   1   9      232.15      217.81     15.29 o
  -5   1   9      720.60      733.84     26.49 o
  -4   1   9      573.37      688.01     24.80 o
  -3   1   9     1611.69     1708.29     41.49 o
  -2   1   9      899.39      903.16     27.16 o
  -1   1   9      313.08      331.75     33.94 o
   0   1   9      251.03      250.53     17.40 o
   1   1   9      548.26      544.13     28.91 o
   2   1   9      132.04      111.96     12.28 o
   3   1   9       15.48       28.57      8.94 o
   4   1   9      251.75      259.98     18.91 o
   5   1   9        9.28        2.83      8.33 o
   6   1   9       68.22       47.87     11.64 o
   7   1   9      194.52      156.92     23.03 o
   8   1   9       48.50       39.89     27.16 o
   9   1   9      110.49      157.74     26.93 o
  10   1   9        2.02        1.70     26.31 o
 -13   2   9      145.40      160.46     33.35 o
 -12   2   9       11.98        2.15     15.92 o
 -11   2   9       11.35      -12.01     13.24 o
 -10   2   9       38.45       29.42     11.59 o
  -9   2   9      504.59      524.29     26.57 o
  -8   2   9        3.81       -2.59      7.52 o
  -7   2   9      261.34      248.67     15.63 o
  -6   2   9      681.69      639.69     24.17 o
  -5   2   9      891.35      976.79     27.95 o
  -4   2   9      423.32      497.79     21.65 o
  -3   2   9        6.67        9.06      6.35 o
  -2   2   9      275.90      256.85     18.06 o
  -1   2   9     4772.75     4739.60    115.60 o
   0   2   9      141.23      164.57     14.48 o
   1   2   9      152.51      140.33     12.00 o
   2   2   9      280.31      267.21     18.23 o
   3   2   9      371.75      344.41     18.42 o
   4   2   9        1.77       16.85      8.41 o
   5   2   9        5.83        1.36      9.61 o
   6   2   9      516.42      490.57     29.03 o
   7   2   9      189.17      209.08     22.97 o
   8   2   9       20.00        8.88     14.25 o
   9   2   9        6.18       18.67     25.46 o
  10   2   9       25.07       19.52     29.71 o
 -13   3   9        4.20       14.12     21.79 o
 -12   3   9       68.82       44.10     18.42 o
 -11   3   9        0.20      -18.11     19.87 o
 -10   3   9      276.83      283.32     25.24 o
  -9   3   9       74.89       79.12     13.58 o
  -8   3   9      135.20      130.49     14.01 o
  -7   3   9      204.71      225.90     18.61 o
  -6   3   9       26.60       20.07      9.24 o
  -5   3   9      324.76      285.15     15.69 o
  -4   3   9      111.68      103.77     11.78 o
  -3   3   9      217.22      187.61     24.10 o
  -2   3   9      591.36      604.60     25.25 o
  -1   3   9        2.54        4.00      6.09 o
   0   3   9       75.42       81.27      8.93 o
   1   3   9      670.19      703.36     24.05 o
   2   3   9      182.63      218.75     14.66 o
   3   3   9       18.99       37.41      8.43 o
   4   3   9        3.27        2.30      7.79 o
   5   3   9       28.76       30.41     11.38 o
   6   3   9       57.34       46.52     17.15 o
   7   3   9       22.03       55.99     12.28 o
   8   3   9        1.66       15.82     17.98 o
   9   3   9        2.26       28.01     32.25 o
 -13   4   9       33.29       27.10     36.07 o
 -12   4   9        9.06       44.85     18.54 o
 -11   4   9       36.09       51.02     17.96 o
 -10   4   9      230.95      275.00     29.41 o
  -9   4   9        0.10       -9.62      9.62 o
  -8   4   9      421.11      410.19     25.26 o
  -7   4   9      386.61      385.98     25.31 o
  -6   4   9       62.18       72.01      9.62 o
  -5   4   9        2.06       12.13      6.85 o
  -4   4   9       81.57       76.55      9.66 o
  -3   4   9       27.45       21.67      6.77 o
  -2   4   9       17.45       32.39      8.28 o
  -1   4   9       80.14       85.91     10.39 o
   0   4   9      300.57      332.51     16.64 o
   1   4   9      598.20      609.75     21.09 o
   2   4   9      288.55      260.49     15.78 o
   3   4   9      264.07      311.14     19.90 o
   4   4   9      280.62      259.37     21.99 o
   5   4   9      176.81      171.54     16.84 o
   6   4   9       54.76       64.76     13.79 o
   7   4   9        4.65       18.67     14.53 o
   8   4   9        3.99       23.72     41.17 o
   9   4   9        1.56        3.40     28.01 o
 -13   5   9       12.65       26.10     19.31 o
 -12   5   9        3.30      -14.94     14.94 o
 -11   5   9      231.91      296.18     39.82 o
 -10   5   9        7.28       11.19     13.97 o
  -9   5   9       40.27       39.48     14.50 o
  -8   5   9        2.93        4.79      9.80 o
  -7   5   9        0.08       -7.70      7.70 o
  -6   5   9      256.10      267.05     21.95 o
  -5   5   9      468.50      449.40     20.42 o
  -4   5   9      509.71      574.19     26.37 o
  -3   5   9     1924.90     1910.13     47.58 o
  -2   5   9       70.52       70.44     10.02 o
  -1   5   9      153.69      170.17     14.05 o
   0   5   9      297.98      320.23     16.38 o
   1   5   9     1472.38     1451.69     33.25 o
   2   5   9      283.18      332.74     17.92 o
   3   5   9       17.46       11.44      7.73 o
   4   5   9      626.58      593.05     35.75 o
   5   5   9      252.49      234.31     27.81 o
   6   5   9        4.45        5.29     12.90 o
   7   5   9        1.90      -11.88     22.07 o
   8   5   9       39.66       59.41     33.95 o
   9   5   9       23.82       28.01     33.95 o
 -12   6   9       69.03       94.57     23.27 o
 -11   6   9        3.56        2.09     15.64 o
 -10   6   9       48.45       63.89     18.22 o
  -9   6   9      125.71      147.48     40.36 o
  -8   6   9       14.85        9.98     10.66 o
  -7   6   9       88.33       85.89     21.81 o
  -6   6   9        0.07       -9.92      9.92 o
  -5   6   9      211.46      212.22     19.87 o
  -4   6   9      476.37      452.13     22.10 o
  -3   6   9       76.99       65.41      9.68 o
  -2   6   9      970.46      849.68     29.62 o
  -1   6   9      342.44      353.12     27.33 o
   0   6   9      576.72      578.22     22.49 o
   1   6   9      383.05      375.61     36.63 o
   2   6   9      975.03     1006.17     40.43 o
   3   6   9      187.16      179.28     15.26 o
   4   6   9      100.99      114.52     12.22 o
   5   6   9       36.80       45.05     18.39 o
   6   6   9        6.99        5.19      9.87 o
   7   6   9       34.74       52.82     23.31 o
   8   6   9       73.23      114.59     41.59 o
   9   6   9        3.07      -11.03     28.01 o
 -12   7   9       22.08       -3.02     18.52 o
 -11   7   9       25.19        5.08     16.14 o
 -10   7   9      140.38      190.32     26.44 o
  -9   7   9      167.60      183.38     24.59 o
  -8   7   9       67.18       31.79     14.97 o
  -7   7   9       11.81        8.23     10.08 o
  -6   7   9       11.67       14.18     10.49 o
  -5   7   9      639.95      619.18     32.54 o
  -4   7   9      259.51      245.63     17.06 o
  -3   7   9      290.78      287.36     17.62 o
  -2   7   9     1043.64     1027.41     32.15 o
  -1   7   9        0.67       -0.11      6.84 o
   0   7   9        1.19        2.82      6.88 o
   1   7   9      133.37      153.88     25.11 o
   2   7   9      372.14      392.85     26.83 o
   3   7   9      264.94      294.70     26.51 o
   4   7   9        4.70        6.71     10.78 o
   5   7   9        5.35       -0.88      9.55 o
   6   7   9        0.04       -1.85     20.37 o
   7   7   9       40.90       66.63     25.47 o
   8   7   9       42.40       34.78     24.52 o
 -11   8   9        2.51       -5.91     16.04 o
 -10   8   9        4.31        7.45     15.28 o
  -9   8   9       18.45       10.69     20.49 o
  -8   8   9       20.04       35.29     15.44 o
  -7   8   9       23.89       29.38     13.97 o
  -6   8   9       75.75       65.66     18.74 o
  -5   8   9      126.72      120.83     16.33 o
  -4   8   9      201.01      153.42     17.48 o
  -3   8   9       26.09       28.31      9.52 o
  -2   8   9      191.12      184.17     16.16 o
  -1   8   9        0.54       -6.32      6.32 o
   0   8   9       37.56       45.22     10.83 o
   1   8   9        0.53        1.91      8.01 o
   2   8   9       36.33       28.86     10.29 o
   3   8   9       12.02       -1.77      7.31 o
   4   8   9      148.46      119.35     16.55 o
   5   8   9       43.24       75.41     12.93 o
   6   8   9      101.33       64.13     24.64 o
   7   8   9        0.74        2.46     20.38 o
   8   8   9       64.30       60.00     28.47 o
 -11   9   9        4.66       -4.43     36.50 o
 -10   9   9       13.62       16.89     21.63 o
  -9   9   9       41.90       33.76     17.73 o
  -8   9   9       33.93       36.45     15.90 o
  -7   9   9       64.90       51.04     16.44 o
  -6   9   9      101.35       79.62     18.84 o
  -5   9   9        5.74       -9.53      9.53 o
  -4   9   9       62.44       53.36     12.77 o
  -3   9   9       34.16       35.05     11.44 o
  -2   9   9      104.11       93.91     14.13 o
  -1   9   9        3.18       -2.97      8.93 o
   0   9   9      252.46      249.38     20.60 o
   1   9   9       33.59       39.82     10.79 o
   2   9   9      115.62       92.24     25.85 o
   3   9   9        0.65        3.98     10.40 o
   4   9   9      158.43      182.11     19.23 o
   5   9   9       24.00       16.13     20.37 o
   6   9   9        5.27       22.92     22.11 o
   7   9   9       10.51        8.61     22.21 o
 -10  10   9       49.93       89.42     30.59 o
  -9  10   9        2.60        4.22     15.21 o
  -8  10   9       10.24       10.07     15.30 o
  -7  10   9      244.23      261.47     28.98 o
  -6  10   9        2.04        5.86     12.82 o
  -5  10   9        0.98       -1.89     14.96 o
  -4  10   9       31.71       50.06     13.52 o
  -3  10   9      157.62      180.17     19.42 o
  -2  10   9      128.86      125.26     19.73 o
  -1  10   9       44.67       41.92     14.31 o
   0  10   9      197.27      221.82     20.11 o
   1  10   9       32.70       36.50     11.17 o
   2  10   9        3.59       12.54     16.05 o
   3  10   9       42.20       29.73     14.80 o
   4  10   9        2.41        7.64     19.21 o
   5  10   9      280.29      272.96     43.29 o
   6  10   9       16.45        4.05     23.10 o
  -9  11   9       11.59       35.08     17.51 o
  -8  11   9        6.33       10.01     15.45 o
  -7  11   9        4.31       11.79     15.63 o
  -6  11   9        0.09        2.85     13.39 o
  -5  11   9      127.41      139.01     21.33 o
  -4  11   9       25.15        3.86     31.83 o
  -3  11   9        4.87       -5.81     12.01 o
  -2  11   9       44.74       68.36     31.30 o
  -1  11   9       15.23       21.53     13.98 o
   0  11   9        6.92       -9.11     11.52 o
   1  11   9        7.56       -3.10     12.26 o
   2  11   9      145.30      199.48     24.20 o
   3  11   9       78.01       79.25     27.90 o
   4  11   9        6.31       75.80     29.71 o
   5  11   9       13.32       -8.54     32.25 o
   6  11   9        5.39       19.80     24.26 o
  -8  12   9        4.28      -15.63     15.63 o
  -7  12   9        4.78        4.67     15.44 o
  -6  12   9        0.56        5.64     18.12 o
  -5  12   9        1.57       25.34     18.15 o
  -4  12   9        8.65       19.84     17.64 o
  -3  12   9       19.44       28.86     17.89 o
  -2  12   9       33.10       40.60     18.95 o
  -1  12   9        0.31        7.92     22.94 o
   0  12   9        3.53       11.97     13.96 o
   1  12   9        0.70       16.51     21.75 o
   2  12   9        7.86        1.65     29.71 o
   3  12   9        0.03       -2.29     37.77 o
   4  12   9       13.99        4.51     23.66 o
  -7  13   9        1.16        6.19     20.30 o
  -6  13   9        0.08       -1.12     17.98 o
  -5  13   9        6.90        4.85     20.80 o
  -4  13   9       62.77       56.55     23.10 o
  -3  13   9        3.85       17.86     18.90 o
  -2  13   9       48.22       47.04     47.11 o
  -1  13   9        0.00       11.19     18.84 o
   0  13   9       33.24       44.91     16.84 o
   1  13   9        8.79       20.77     23.83 o
   2  13   9       23.66       84.20     53.47 o
   3  13   9       55.61       32.70     25.72 o
  -5  14   9        2.78       29.71     22.21 o
  -4  14   9       61.95       42.99     24.19 o
  -3  14   9       22.47        8.18     20.54 o
  -2  14   9       71.59       52.62     28.86 o
  -1  14   9        0.22       13.89     20.80 o
   0  14   9       69.18       75.54     44.14 o
   1  14   9        2.36      -15.28     34.80 o
 -13   0  10       68.42       86.58     41.59 o
 -12   0  10        4.56       -5.09     24.61 o
 -11   0  10       15.14       -0.91     14.88 o
 -10   0  10        0.09      -21.22     21.22 o
  -9   0  10       25.56       39.83     46.26 o
  -8   0  10     1690.87     1791.41     64.16 o
  -7   0  10      489.97      555.80     39.18 o
  -6   0  10       38.33       17.19     10.52 o
  -5   0  10      507.20      555.47     34.25 o
  -4   0  10      479.27      609.08     71.90 o
  -3   0  10      266.94      349.87     34.05 o
  -2   0  10      394.10      435.68     34.41 o
  -1   0  10      447.27      417.54     32.99 o
   0   0  10       46.00        0.70     10.15 o
   1   0  10      955.49      904.16     44.40 o
   2   0  10      542.18      524.54     37.75 o
   3   0  10      141.28      130.17     20.98 o
   4   0  10      667.52      684.77     50.50 o
   5   0  10      109.29      131.51     22.18 o
   6   0  10      396.77      440.52     53.47 o
   7   0  10      626.01      818.23     78.09 o
   8   0  10       25.48       33.95     25.46 o
   9   0  10      101.94      123.07     36.50 o
 -13   1  10       10.84      -17.02     40.32 o
 -12   1  10        3.13       39.04     17.99 o
 -11   1  10       24.68       18.39     21.07 o
 -10   1  10       65.72       58.16     13.64 o
  -9   1  10        4.68        5.34      8.94 o
  -8   1  10       26.36       19.62      8.27 o
  -7   1  10       20.84       20.03      8.10 o
  -6   1  10        2.66        1.17      6.44 o
  -5   1  10      425.81      413.51     25.03 o
  -4   1  10       20.58       15.30      6.83 o
  -3   1  10      649.88      661.28     26.82 o
  -2   1  10       55.03       37.55      8.38 o
  -1   1  10      251.24      220.32     17.46 o
   0   1  10       68.91       55.18     10.46 o
   1   1  10        0.14       -1.41      6.91 o
   2   1  10      283.53      292.20     20.01 o
   3   1  10       29.14       44.89     10.18 o
   4   1  10       61.33       43.96     10.61 o
   5   1  10     1356.51     1344.46     63.42 o
   6   1  10      195.60      195.06     32.25 o
   7   1  10        0.81        9.62     12.50 o
   8   1  10       79.36       69.70     22.92 o
   9   1  10       12.43       43.51     20.54 o
 -13   2  10       18.55       19.10     24.01 o
 -12   2  10       26.49       20.43     17.80 o
 -11   2  10       96.32      133.25     25.41 o
 -10   2  10       18.02       17.77     13.98 o
  -9   2  10      203.94      190.77     19.05 o
  -8   2  10       57.34       56.52     11.07 o
  -7   2  10      183.81      172.79     13.80 o
  -6   2  10      492.58      486.69     27.14 o
  -5   2  10       21.13       18.78      7.15 o
  -4   2  10        4.67        0.06      5.75 o
  -3   2  10      219.97      232.67     29.21 o
  -2   2  10       27.68       22.01      6.54 o
  -1   2  10      407.10      406.95     20.72 o
   0   2  10      153.79      136.28     14.20 o
   1   2  10      322.01      305.09     20.25 o
   2   2  10      284.69      227.35     17.79 o
   3   2  10       51.79       70.50     11.56 o
   4   2  10        3.10       10.68      8.70 o
   5   2  10        1.85       -9.28     10.08 o
   6   2  10       43.42       21.13     11.30 o
   7   2  10       20.38       28.13     14.28 o
   8   2  10        2.78       -3.49     15.30 o
   9   2  10       18.43       32.25     31.41 o
 -13   3  10       83.28      100.03     24.07 o
 -12   3  10       62.45       54.23     20.60 o
 -11   3  10       16.62       37.67     17.80 o
 -10   3  10       32.15       22.04     13.08 o
  -9   3  10       61.68       56.80     14.40 o
  -8   3  10      103.67      107.55     14.92 o
  -7   3  10        8.51       14.89      7.42 o
  -6   3  10      246.98      266.09     16.34 o
  -5   3  10      380.46      380.66     20.51 o
  -4   3  10       97.16      120.51     13.00 o
  -3   3  10     1330.55     1301.83     54.27 o
  -2   3  10      259.22      273.13     17.71 o
  -1   3  10      708.95      734.70     28.01 o
   0   3  10        6.80        1.50      6.81 o
   1   3  10      460.67      455.84     22.14 o
   2   3  10     1142.41     1109.91     36.75 o
   3   3  10      241.36      209.80     17.36 o
   4   3  10     2003.17     1884.45     60.76 o
   5   3  10      185.47      170.95     20.32 o
   6   3  10       58.58       69.81     13.62 o
   7   3  10       37.75       31.12     13.88 o
   8   3  10        0.68        9.34     24.61 o
   9   3  10        3.58       17.82     30.56 o
 -13   4  10       89.85       63.41     23.23 o
 -12   4  10       39.77        9.09     18.20 o
 -11   4  10       22.37       18.30     15.58 o
 -10   4  10      228.93      270.98     29.84 o
  -9   4  10        0.46       -3.56     10.79 o
  -8   4  10       96.01       74.61     20.56 o
  -7   4  10      304.15      341.37     22.91 o
  -6   4  10        3.55        7.56      6.93 o
  -5   4  10      356.30      301.05     17.02 o
  -4   4  10       65.21       51.43     10.49 o
  -3   4  10       17.27        7.22      7.12 o
  -2   4  10      626.46      610.64     34.68 o
  -1   4  10      373.16      392.12     21.14 o
   0   4  10       72.98       83.49     10.76 o
   1   4  10     1673.39     1644.81     37.41 o
   2   4  10       16.36       13.56      8.57 o
   3   4  10       23.19       31.27     11.34 o
   4   4  10      195.28      209.65     21.30 o
   5   4  10       29.16       32.92     12.43 o
   6   4  10       23.08       40.27     13.30 o
   7   4  10       96.69      215.08     85.73 o
   8   4  10        0.02        0.85     26.31 o
   9   4  10       52.56       47.53     36.50 o
 -13   5  10        2.26        5.19     18.82 o
 -12   5  10       61.18      113.89     24.56 o
 -11   5  10       20.48       13.47     17.41 o
 -10   5  10        6.86       -6.97     13.67 o
  -9   5  10       42.97       82.28     15.85 o
  -8   5  10       11.84        6.74     11.00 o
  -7   5  10      123.59      138.00     22.32 o
  -6   5  10       61.15       47.92     12.32 o
  -5   5  10       54.72       52.76      9.20 o
  -4   5  10      859.29      861.35     45.82 o
  -3   5  10       73.83       68.49     10.84 o
  -2   5  10      421.69      396.61     34.19 o
  -1   5  10      468.44      450.29     24.57 o
   0   5  10      253.71      291.59     16.49 o
   1   5  10      410.64      462.35     22.59 o
   2   5  10      254.94      239.13     16.44 o
   3   5  10      745.62      808.31     35.61 o
   4   5  10       77.34       87.13     11.90 o
   5   5  10       20.47       20.58     16.29 o
   6   5  10        4.63      -15.06     15.06 o
   7   5  10        0.02       -6.24     18.49 o
   8   5  10       50.65       65.36     36.50 o
 -12   6  10        9.36        2.51     17.43 o
 -11   6  10        3.77       -9.95     15.49 o
 -10   6  10        0.13      -13.69     13.69 o
  -9   6  10        2.62        3.97     13.54 o
  -8   6  10       16.59       16.88     11.81 o
  -7   6  10      173.23      209.20     20.93 o
  -6   6  10      485.45      466.46     29.37 o
  -5   6  10       88.38      127.18     19.10 o
  -4   6  10        0.00       -1.70      6.75 o
  -3   6  10        1.14        6.28      7.81 o
  -2   6  10        1.89        6.64      7.56 o
  -1   6  10       17.99       25.58      8.12 o
   0   6  10      841.09      825.15     29.25 o
   1   6  10      179.74      220.70     16.02 o
   2   6  10       15.71       13.28      8.37 o
   3   6  10       17.25       14.37     16.29 o
   4   6  10      220.44      264.83     22.05 o
   5   6  10       10.92       14.83     12.08 o
   6   6  10       27.13       51.38     16.30 o
   7   6  10        0.78        5.22     20.38 o
   8   6  10        2.13        0.00     28.86 o
 -12   7  10        9.68       13.28     19.04 o
 -11   7  10       17.73       20.39     17.95 o
 -10   7  10       81.20       92.26     27.35 o
  -9   7  10        6.29        3.11     13.82 o
  -8   7  10        4.10        6.86     12.90 o
  -7   7  10       34.01       42.88     13.01 o
  -6   7  10       70.04       77.66     14.08 o
  -5   7  10      284.78      258.61     22.19 o
  -4   7  10      816.06      708.49     35.55 o
  -3   7  10      281.70      277.37     20.81 o
  -2   7  10       53.95       56.65     10.89 o
  -1   7  10      628.56      579.63     27.75 o
   0   7  10       55.44       42.83      9.73 o
   1   7  10       93.88       90.27     13.43 o
   2   7  10       81.15       82.42     12.42 o
   3   7  10       16.66       25.53      9.20 o
   4   7  10        8.82        7.32     11.22 o
   5   7  10        0.71        2.65     10.07 o
   6   7  10       13.77       29.34     20.54 o
   7   7  10        0.66        7.02     18.84 o
   8   7  10        0.35      -28.01     28.01 o
 -11   8  10       19.66        6.70     17.25 o
 -10   8  10       32.55       43.52     19.34 o
  -9   8  10       57.16       74.52     19.68 o
  -8   8  10        0.01       16.50     14.21 o
  -7   8  10      243.69      243.12     27.10 o
  -6   8  10       82.87       87.47     15.36 o
  -5   8  10       64.70       60.52     14.17 o
  -4   8  10       30.18       41.62     24.50 o
  -3   8  10        9.66       11.77      9.82 o
  -2   8  10      281.90      322.06     21.00 o
  -1   8  10       90.86       93.88     12.57 o
   0   8  10        0.98        0.50      8.59 o
   1   8  10      536.73      508.40     28.22 o
   2   8  10       16.12        5.39      8.61 o
   3   8  10       55.09       49.49     11.27 o
   4   8  10       42.77       55.69     14.56 o
   5   8  10       10.94       -2.90     17.89 o
   6   8  10       14.36       11.08     21.64 o
   7   8  10        0.50       -1.41     24.61 o
 -11   9  10        5.98       35.20     20.23 o
 -10   9  10       24.20       23.67     23.78 o
  -9   9  10       59.12       78.09     20.74 o
  -8   9  10       22.89       34.52     17.09 o
  -7   9  10        0.68       -3.32     12.53 o
  -6   9  10        9.40       22.32     14.13 o
  -5   9  10        2.00       16.48     11.18 o
  -4   9  10      117.00      144.39     20.12 o
  -3   9  10      158.62      129.44     17.20 o
  -2   9  10       14.38        9.02     12.01 o
  -1   9  10        0.34        9.75     11.93 o
   0   9  10       62.97       69.13     13.66 o
   1   9  10        5.66       23.09      9.76 o
   2   9  10       93.22       71.82     12.96 o
   3   9  10       59.07       82.59     22.15 o
   4   9  10        8.72        9.01     36.07 o
   5   9  10       41.28       34.04     23.31 o
   6   9  10        3.01       12.13     25.04 o
 -10  10  10        4.39      -10.99     16.40 o
  -9  10  10        0.07       12.99     15.38 o
  -8  10  10        1.95       23.31     19.90 o
  -7  10  10        1.47      -12.28     12.28 o
  -6  10  10        5.51       -8.45     13.70 o
  -5  10  10       16.82        2.72     15.56 o
  -4  10  10       69.65       81.72     15.34 o
  -3  10  10        3.86        6.96     12.23 o
  -2  10  10       43.33       29.09     14.00 o
  -1  10  10        1.38       -1.08     11.68 o
   0  10  10      141.19      195.97     23.61 o
   1  10  10        6.68        9.82      9.71 o
   2  10  10        5.06       17.14     12.76 o
   3  10  10       42.77       66.26     16.37 o
   4  10  10       27.59       16.82     38.62 o
   5  10  10        1.24      -19.44     19.44 o
   6  10  10        0.00       12.64     23.38 o
  -9  11  10       46.45        0.50     27.33 o
  -8  11  10        5.74      -12.28     14.54 o
  -7  11  10        1.29       28.23     16.13 o
  -6  11  10       15.91        3.68     14.19 o
  -5  11  10        9.24        1.47     16.30 o
  -4  11  10       56.73       84.53     23.70 o
  -3  11  10        0.11       -8.71     12.29 o
  -2  11  10        0.16       -8.15     12.07 o
  -1  11  10       12.33       13.55     13.51 o
   0  11  10        0.38       12.35     22.32 o
   1  11  10        0.05        6.27     12.72 o
   2  11  10       21.61       -1.87     19.78 o
   3  11  10       19.50        8.06     20.60 o
   4  11  10        2.29       11.39     40.74 o
   5  11  10       11.02       34.16     26.70 o
  -8  12  10       25.32       42.56     19.58 o
  -7  12  10       10.31       59.28     45.83 o
  -6  12  10       51.90       53.16     25.46 o
  -5  12  10        0.41        4.92     17.89 o
  -4  12  10       16.25       -0.44     16.52 o
  -3  12  10        1.59       23.33     18.58 o
  -2  12  10       91.08       84.85     21.40 o
  -1  12  10       14.28        9.91     20.74 o
   0  12  10       14.45        7.93     14.38 o
   1  12  10      118.91      143.80     44.99 o
   2  12  10       27.84       43.12     24.59 o
   3  12  10       63.81       70.45     35.65 o
   4  12  10        7.97      -22.21     22.21 o
  -6  13  10        2.25       -4.24     18.58 o
  -5  13  10       13.38       21.31     24.61 o
  -4  13  10       35.56       41.59     33.53 o
  -3  13  10       45.77       91.78     26.30 o
  -2  13  10        1.72       28.05     19.31 o
  -1  13  10        1.29       -4.09     32.68 o
   0  13  10        0.02       -5.87     20.80 o
   1  13  10        2.16      -17.98     19.70 o
   2  13  10        2.92        2.15     22.14 o
  -3  14  10        6.61      -12.39     20.90 o
  -2  14  10        0.96       10.81     22.43 o
  -1  14  10        0.23      -19.52     32.25 o
 -13   1  11        6.50       18.98     24.41 o
 -12   1  11       16.38       29.89     18.36 o
 -11   1  11       42.66       44.10     20.58 o
 -10   1  11      298.66      368.91     29.79 o
  -9   1  11        1.59       17.52     11.51 o
  -8   1  11       49.49       46.76     10.56 o
  -7   1  11       15.75        9.55      8.12 o
  -6   1  11       61.25       66.40     10.55 o
  -5   1  11      364.85      346.74     20.56 o
  -4   1  11      228.76      200.58     16.49 o
  -3   1  11      136.23      113.25     12.45 o
  -2   1  11       82.77       86.15     11.09 o
  -1   1  11      323.75      311.66     36.06 o
   0   1  11       46.36       50.72     10.76 o
   1   1  11       19.81        6.93      7.71 o
   2   1  11     1039.26      963.96     34.21 o
   3   1  11      150.81      176.91     21.79 o
   4   1  11       19.90       -4.70      8.17 o
   5   1  11       62.43       79.27     15.84 o
   6   1  11        0.07      -13.77     13.77 o
   7   1  11      104.97      134.70     24.77 o
   8   1  11       54.53       69.40     21.85 o
   9   1  11       49.79      106.95     38.20 o
 -13   2  11        1.72        8.49     24.01 o
 -12   2  11      105.31      105.87     24.95 o
 -11   2  11       35.06       16.25     16.37 o
 -10   2  11       39.30       23.43     13.91 o
  -9   2  11        2.84        4.96     11.68 o
  -8   2  11      275.38      301.14     25.34 o
  -7   2  11       54.94       46.56     10.47 o
  -6   2  11      196.84      174.86     15.37 o
  -5   2  11      393.15      379.86     20.90 o
  -4   2  11      429.24      434.64     21.87 o
  -3   2  11       92.24       87.52     11.90 o
  -2   2  11        8.77       -5.82      5.82 o
  -1   2  11       90.20       79.28     11.09 o
   0   2  11     1754.95     1658.66     47.44 o
   1   2  11       47.05       38.85     10.64 o
   2   2  11       52.49       63.82     11.73 o
   3   2  11      132.10      147.08     19.06 o
   4   2  11      548.27      547.23     35.11 o
   5   2  11       99.15      131.91     18.95 o
   6   2  11        5.26       16.12     12.29 o
   7   2  11        4.77        8.20     16.07 o
   8   2  11        0.80        1.20     16.77 o
 -13   3  11       39.78       79.69     28.39 o
 -12   3  11        2.57        1.66     17.18 o
 -11   3  11       13.69       18.01     16.60 o
 -10   3  11       40.73       51.56     15.62 o
  -9   3  11      109.58      104.73     17.71 o
  -8   3  11      137.90      143.96     18.37 o
  -7   3  11      310.38      309.47     22.13 o
  -6   3  11        2.86       -6.68      6.68 o
  -5   3  11      227.17      242.43     16.91 o
  -4   3  11       54.53       50.29     10.17 o
  -3   3  11      486.73      461.44     26.93 o
  -2   3  11      140.77      167.99     15.12 o
  -1   3  11      119.44      127.83     17.62 o
   0   3  11       25.04       28.63      9.95 o
   1   3  11      428.49      457.98     26.32 o
   2   3  11        0.27       -4.93      7.57 o
   3   3  11      335.01      396.57     29.42 o
   4   3  11       32.87        6.53     11.21 o
   5   3  11       49.03       46.27     14.11 o
   6   3  11        0.00       -1.18     11.58 o
   7   3  11       32.68       31.58     14.53 o
   8   3  11        5.68      -22.92     22.92 o
 -13   4  11        0.87        0.51     18.81 o
 -12   4  11        8.23       30.42     19.69 o
 -11   4  11       19.05       36.77     18.97 o
 -10   4  11        5.93       11.04     14.65 o
  -9   4  11        0.34      -12.25     12.25 o
  -8   4  11       17.31        9.80     11.38 o
  -7   4  11       11.61       23.23     11.41 o
  -6   4  11      186.06      183.91     23.99 o
  -5   4  11       10.25       14.51      7.98 o
  -4   4  11        7.51        8.42      8.09 o
  -3   4  11       46.03       41.11      9.66 o
  -2   4  11      862.34      837.91     31.01 o
  -1   4  11      956.56      978.89     34.99 o
   0   4  11      137.92       90.23     11.82 o
   1   4  11       13.64       10.81      7.92 o
   2   4  11       94.37      108.61     12.36 o
   3   4  11        0.30        5.27     10.94 o
   4   4  11      151.37      122.60     18.59 o
   5   4  11      230.74      269.01     25.07 o
   6   4  11      161.53      167.24     19.26 o
   7   4  11       10.41       28.01     28.86 o
   8   4  11       82.44       86.58     40.74 o
 -12   5  11        1.76       11.07     17.79 o
 -11   5  11       21.65       15.32     16.59 o
 -10   5  11      276.93      288.25     32.02 o
  -9   5  11        1.99       10.02     11.66 o
  -8   5  11       11.93        4.15     11.02 o
  -7   5  11        7.26       11.20     11.22 o
  -6   5  11       17.29       26.57     11.70 o
  -5   5  11      450.89      471.78     38.67 o
  -4   5  11      256.95      272.10     21.88 o
  -3   5  11       57.63       41.61     10.01 o
  -2   5  11     1128.11     1083.74     41.52 o
  -1   5  11        1.81        2.33      7.40 o
   0   5  11       29.71       23.65      8.63 o
   1   5  11       32.62       19.96      8.20 o
   2   5  11      724.69      759.89     33.50 o
   3   5  11        0.30       -5.27      9.49 o
   4   5  11       55.67       81.13     13.35 o
   5   5  11        2.75        2.72     10.62 o
   6   5  11       11.83       34.09     21.38 o
   7   5  11       27.13      117.13     39.89 o
   8   5  11       53.25       16.13     32.25 o
 -12   6  11       28.51       35.93     20.60 o
 -11   6  11       54.48      155.22     47.53 o
 -10   6  11        0.68       13.05     28.53 o
  -9   6  11       25.54       18.93     15.97 o
  -8   6  11      110.79      133.87     31.61 o
  -7   6  11       37.79       26.31     11.25 o
  -6   6  11        0.41       -3.45      9.38 o
  -5   6  11      246.56      245.59     22.12 o
  -4   6  11      138.78      127.91     16.72 o
  -3   6  11       72.94       73.89     12.14 o
  -2   6  11       25.36       18.45     12.58 o
  -1   6  11     1254.22     1134.09     35.93 o
   0   6  11       60.06       60.87     10.57 o
   1   6  11      154.92      205.23     18.86 o
   2   6  11       30.81       25.41     10.29 o
   3   6  11      482.26      485.48     28.30 o
   4   6  11        0.01       21.90     11.88 o
   5   6  11        0.02       -3.47     14.59 o
   6   6  11       17.51       -1.04     18.30 o
   7   6  11       64.37       53.47     36.50 o
 -11   7  11       34.14       37.46     19.74 o
 -10   7  11       15.87        8.03     15.74 o
  -9   7  11      136.18      103.98     28.31 o
  -8   7  11      172.05      225.10     28.27 o
  -7   7  11        9.46        9.74     11.77 o
  -6   7  11        5.39        0.86     10.23 o
  -5   7  11       30.86       28.34     11.82 o
  -4   7  11      103.92      153.18     18.06 o
  -3   7  11      110.89       79.11     14.72 o
  -2   7  11       19.45       36.85     11.31 o
  -1   7  11       69.43       90.27     12.34 o
   0   7  11       21.03       18.18     10.02 o
   1   7  11      141.01      161.70     17.20 o
   2   7  11        0.03       -8.12      8.28 o
   3   7  11        1.77       11.59      9.10 o
   4   7  11       17.43       21.16     16.59 o
   5   7  11        5.53       20.57     13.29 o
   6   7  11       21.26       38.96     24.86 o
   7   7  11        2.55       21.39     28.43 o
 -11   8  11        0.29       18.01     18.67 o
 -10   8  11        0.37       -8.09     15.59 o
  -9   8  11       17.01       11.86     17.35 o
  -8   8  11      139.90      171.32     31.18 o
  -7   8  11      134.61      130.44     21.75 o
  -6   8  11       58.28       84.98     20.95 o
  -5   8  11       22.51       32.90     12.36 o
  -4   8  11       35.09       35.56     12.54 o
  -3   8  11      125.83      107.55     15.96 o
  -2   8  11       39.02       60.10     12.74 o
  -1   8  11       33.09       54.10     16.35 o
   0   8  11       75.84      102.39     15.11 o
   1   8  11       13.66       11.07     10.38 o
   2   8  11       55.61       46.83     12.82 o
   3   8  11        0.24      -11.15     11.21 o
   4   8  11        7.83       12.25     12.48 o
   5   8  11        4.35       -7.83     19.17 o
   6   8  11        0.09       -3.05     21.30 o
 -10   9  11        1.01       -1.53     20.97 o
  -9   9  11        0.91       -4.40     16.14 o
  -8   9  11       11.70        8.24     16.34 o
  -7   9  11       85.54       69.94     18.49 o
  -6   9  11       25.78       21.94     16.57 o
  -5   9  11      230.97      239.56     30.87 o
  -4   9  11       30.58       18.10     11.50 o
  -3   9  11        1.34        1.46     10.41 o
  -2   9  11       14.76       29.87     14.31 o
  -1   9  11       44.50       52.83     37.86 o
   0   9  11       42.40       48.23     17.97 o
   1   9  11       97.70       70.89     16.47 o
   2   9  11        6.91       14.84     10.12 o
   3   9  11       15.05       26.58     14.35 o
   4   9  11       47.45       25.74     23.34 o
   5   9  11       16.34       44.62     24.87 o
   6   9  11        0.56      -11.03     22.81 o
  -9  10  11       51.82       50.18     24.63 o
  -8  10  11        4.17       -9.45     14.98 o
  -7  10  11       14.42       30.06     17.06 o
  -6  10  11      210.33      210.10     26.59 o
  -5  10  11       30.14       61.74     17.79 o
  -4  10  11       15.21       33.63     15.90 o
  -3  10  11        4.14       13.38     13.69 o
  -2  10  11      105.69      118.61     20.97 o
  -1  10  11      132.20      169.48     23.04 o
   0  10  11        6.89       -1.29     12.61 o
   1  10  11      130.55      147.81     22.18 o
   2  10  11       22.47       -4.33     24.61 o
   3  10  11        4.32        0.80     31.41 o
   4  10  11       12.52       32.05     24.04 o
   5  10  11        2.66       28.96     26.74 o
  -8  11  11       50.15       38.24     19.44 o
  -7  11  11        0.29      -17.86     17.86 o
  -6  11  11        2.30       15.70     18.61 o
  -5  11  11        3.90      -14.62     14.62 o
  -4  11  11      107.82      117.94     26.66 o
  -3  11  11        0.03       -2.61     13.67 o
  -2  11  11       26.77       24.06     15.68 o
  -1  11  11       63.62       63.03     17.80 o
   0  11  11        0.67       -3.01     13.58 o
   1  11  11       25.84       39.75     42.01 o
   2  11  11        2.23       21.93     24.19 o
   3  11  11        5.37        8.43     22.50 o
   4  11  11       53.08       54.75     30.01 o
  -7  12  11        0.09       19.95     21.61 o
  -6  12  11       15.53       26.08     21.58 o
  -5  12  11       18.67        5.23     27.59 o
  -4  12  11        8.80       13.24     18.73 o
  -3  12  11        0.13       -6.80     22.49 o
  -2  12  11        4.02       -5.21     14.55 o
  -1  12  11       20.18        1.92     14.34 o
   0  12  11        0.43       -3.81     14.61 o
   1  12  11        3.96        8.36     23.05 o
   2  12  11        0.02        1.52     22.43 o
   3  12  11        3.64       63.66     31.81 o
  -5  13  11        8.97        8.43     20.39 o
  -4  13  11       24.87       19.32     22.45 o
  -3  13  11       51.90       49.27     23.55 o
  -2  13  11        0.18        2.85     18.51 o
  -1  13  11       69.30       89.93     26.38 o
   0  13  11        0.18       -9.83     22.96 o
   1  13  11        8.44       15.93     25.50 o
 -13   0  12       10.48      -19.52     33.95 o
 -12   0  12       71.76       53.14     25.79 o
 -11   0  12       73.71      100.78     61.96 o
 -10   0  12       62.86       55.41     24.17 o
  -9   0  12       15.06       17.02     18.73 o
  -8   0  12       18.42       25.40     16.91 o
  -7   0  12      685.63      766.51     46.49 o
  -6   0  12      724.89      726.70     57.98 o
  -5   0  12       55.28       41.25     13.33 o
  -4   0  12      131.55      175.17     35.54 o
  -3   0  12      535.71      493.61     33.30 o
  -2   0  12      746.55      673.58     75.97 o
  -1   0  12       26.16       15.28     13.49 o
   0   0  12      329.72      275.52     30.30 o
   1   0  12       21.30       24.69     13.16 o
   2   0  12      114.48      137.78     23.57 o
   3   0  12       33.80       10.96     23.34 o
   4   0  12       52.29       37.35     22.92 o
   5   0  12      223.04      270.76     44.14 o
   6   0  12       63.20       44.14     28.01 o
   7   0  12        3.99       22.07     24.61 o
   8   0  12       69.48       40.74     32.25 o
 -13   1  12        0.00      -10.19     24.01 o
 -12   1  12        0.22       10.24     17.31 o
 -11   1  12        2.75        4.53     13.70 o
 -10   1  12        1.80       12.64     23.00 o
  -9   1  12       16.27       13.43     11.80 o
  -8   1  12      133.79      133.36     18.61 o
  -7   1  12       35.14       32.42     10.71 o
  -6   1  12       59.52       70.72     10.90 o
  -5   1  12      128.14      140.85     14.01 o
  -4   1  12      151.62      151.42     14.02 o
  -3   1  12        1.27       -1.82      7.09 o
  -2   1  12      523.22      450.97     24.26 o
  -1   1  12       76.59       69.15     12.45 o
   0   1  12      305.11      341.73     30.51 o
   1   1  12       13.52       10.36      9.03 o
   2   1  12      136.02      132.60     15.60 o
   3   1  12       14.41       16.76      9.98 o
   4   1  12      109.59       94.08     17.60 o
   5   1  12        1.21       -2.97     13.80 o
   6   1  12       30.56       -3.53     15.30 o
   7   1  12       41.51       76.38     32.25 o
   8   1  12       40.52       29.43     27.16 o
 -13   2  12        1.94      -21.75     21.75 o
 -12   2  12        3.93       21.07     20.64 o
 -11   2  12       78.80       91.73     19.44 o
 -10   2  12       11.04        5.98     13.10 o
  -9   2  12       61.10       45.51     18.13 o
  -8   2  12       71.33       56.56     14.20 o
  -7   2  12      116.71      118.20     15.52 o
  -6   2  12        6.01       12.25      9.19 o
  -5   2  12       23.38       13.84      8.22 o
  -4   2  12      106.88       84.78     15.06 o
  -3   2  12       96.74       76.66     14.74 o
  -2   2  12       33.45       25.57     10.09 o
  -1   2  12       41.08       40.49      9.88 o
   0   2  12      198.40      192.45     18.26 o
   1   2  12       12.22       23.96     10.07 o
   2   2  12       68.18       59.41     12.39 o
   3   2  12        9.95       12.87     11.86 o
   4   2  12       87.39       67.85     15.54 o
   5   2  12       12.16       14.00     14.40 o
   6   2  12       48.69       62.12     19.56 o
   7   2  12        5.42       -2.16     15.83 o
   8   2  12        0.67      -25.46     25.46 o
 -13   3  12        6.94      -20.07     20.07 o
 -12   3  12      104.97      107.41     26.02 o
 -11   3  12       44.08       59.24     21.00 o
 -10   3  12        6.21       -0.95     21.68 o
  -9   3  12        0.84       -3.90     10.92 o
  -8   3  12        5.69        5.57     11.09 o
  -7   3  12       43.75       31.67     12.42 o
  -6   3  12       49.60       41.52     11.34 o
  -5   3  12      162.85      157.13     16.21 o
  -4   3  12     1103.22     1075.33     36.33 o
  -3   3  12        9.73       -0.64      6.02 o
  -2   3  12     1030.07      990.89     35.44 o
  -1   3  12        1.50        3.16      7.35 o
   0   3  12      807.80      757.24     31.81 o
   1   3  12       23.20       17.02     10.17 o
   2   3  12      119.60      152.86     19.11 o
   3   3  12      753.89      742.94     65.88 o
   4   3  12      130.35      109.56     18.26 o
   5   3  12      133.27      126.39     19.65 o
   6   3  12        1.47       -2.21     12.75 o
   7   3  12       55.09       65.36     35.65 o
   8   3  12       23.62       31.41     32.25 o
 -12   4  12       49.86       20.54     19.86 o
 -11   4  12        4.85       -9.99     16.12 o
 -10   4  12       89.24       88.46     20.82 o
  -9   4  12       46.87       47.83     15.02 o
  -8   4  12        3.00       23.30     12.16 o
  -7   4  12      264.52      332.25     26.56 o
  -6   4  12        5.13       -7.83      8.31 o
  -5   4  12        1.12       -6.87      6.87 o
  -4   4  12      184.31      190.21     27.69 o
  -3   4  12      112.81      107.65     13.62 o
  -2   4  12      344.86      368.96     38.00 o
  -1   4  12      214.33      219.13     17.61 o
   0   4  12      310.66      358.66     21.82 o
   1   4  12      334.27      386.16     22.42 o
   2   4  12      247.92      227.34     20.58 o
   3   4  12       35.63       56.94     15.49 o
   4   4  12        0.56        8.19     13.68 o
   5   4  12        4.47       10.85     12.95 o
   6   4  12       14.65       31.41     29.71 o
   7   4  12       31.24       12.73     27.16 o
 -12   5  12       23.18       16.04     18.93 o
 -11   5  12       55.46       87.98     23.71 o
 -10   5  12        0.09       -1.48     15.63 o
  -9   5  12       14.40       26.00     13.42 o
  -8   5  12      163.67      199.86     22.20 o
  -7   5  12        0.00       -4.95      9.92 o
  -6   5  12      355.85      345.73     26.83 o
  -5   5  12        8.04        2.37     10.46 o
  -4   5  12        2.61        5.58      9.68 o
  -3   5  12      570.47      496.43     40.06 o
  -2   5  12       48.11       69.06     11.91 o
  -1   5  12      171.73      171.59     20.30 o
   0   5  12      374.75      453.25     24.71 o
   1   5  12       18.03       20.20     10.37 o
   2   5  12       83.73       78.95     13.59 o
   3   5  12       80.07       59.86     13.72 o
   4   5  12      104.04      120.66     18.71 o
   5   5  12        1.38      -11.26     11.60 o
   6   5  12       36.17       62.38     24.86 o
   7   5  12        0.32      -20.37     25.46 o
 -12   6  12       23.22       28.42     21.49 o
 -11   6  12        9.69       14.62     18.36 o
 -10   6  12        0.04        5.48     16.72 o
  -9   6  12       29.75       27.37     17.04 o
  -8   6  12        9.42       21.77     12.81 o
  -7   6  12       34.81       39.63     13.53 o
  -6   6  12       96.52      111.93     17.31 o
  -5   6  12        0.14        8.23     10.44 o
  -4   6  12       27.38       23.39     13.34 o
  -3   6  12      135.70      159.82     26.22 o
  -2   6  12        6.38        7.26     10.11 o
  -1   6  12       25.50       40.30     11.75 o
   0   6  12      174.60      167.53     21.48 o
   1   6  12       24.88        4.77      9.79 o
   2   6  12        4.30       -7.33      9.42 o
   3   6  12       80.03       91.13     14.84 o
   4   6  12       26.70       40.79     14.03 o
   5   6  12       45.16       37.22     22.21 o
   6   6  12       97.89      120.32     29.99 o
   7   6  12       73.37      100.16     41.59 o
 -11   7  12       18.80       37.65     21.12 o
 -10   7  12       17.09       11.39     17.04 o
  -9   7  12       73.72       88.67     36.32 o
  -8   7  12        5.17       -1.76     14.59 o
  -7   7  12      122.82      119.45     18.58 o
  -6   7  12       60.48       51.46     14.19 o
  -5   7  12      123.23      168.76     21.93 o
  -4   7  12        3.91       11.02     10.86 o
  -3   7  12      158.26      140.58     28.18 o
  -2   7  12      152.22      154.26     18.51 o
  -1   7  12       20.16       10.66     11.73 o
   0   7  12      144.61      166.95     22.46 o
   1   7  12        0.03       16.28     12.60 o
   2   7  12       22.98       44.36     14.15 o
   3   7  12       85.06      111.92     18.81 o
   4   7  12       35.66       32.49     27.59 o
   5   7  12        3.72        6.34     19.09 o
   6   7  12        6.22       32.28     25.50 o
 -11   8  12        0.18      -18.15     18.28 o
 -10   8  12       51.07       51.96     20.63 o
  -9   8  12        0.19      -14.50     14.50 o
  -8   8  12       79.45       55.24     19.40 o
  -7   8  12        0.03      -11.12     13.11 o
  -6   8  12       97.34       99.26     17.03 o
  -5   8  12       89.32       80.17     16.20 o
  -4   8  12      199.53      206.28     29.65 o
  -3   8  12        0.38        4.88     10.76 o
  -2   8  12        1.05       -3.30     10.81 o
  -1   8  12      211.63      269.88     39.21 o
   0   8  12        2.19      -10.14     11.31 o
   1   8  12        4.73      -10.22     10.22 o
   2   8  12       79.39       73.29     17.11 o
   3   8  12       23.64       -0.60     17.95 o
   4   8  12      155.17      136.22     44.99 o
   5   8  12        3.72      -16.39     21.15 o
   6   8  12        3.06       -0.68     22.36 o
 -10   9  12       37.98       29.36     20.50 o
  -9   9  12       27.51       36.47     20.07 o
  -8   9  12        4.73      -13.42     13.42 o
  -7   9  12       10.48       14.88     15.02 o
  -6   9  12       31.39       41.22     17.31 o
  -5   9  12        8.26        6.94     11.66 o
  -4   9  12       45.50       39.31     14.35 o
  -3   9  12      172.75      151.15     22.60 o
  -2   9  12        3.78       -2.58     12.72 o
  -1   9  12        8.99        1.14     12.34 o
   0   9  12       11.92       12.93     13.18 o
   1   9  12      133.86      176.22     23.12 o
   2   9  12        8.33       13.33     30.13 o
   3   9  12        7.94       19.91     21.99 o
   4   9  12       12.20       63.64     53.90 o
   5   9  12        2.78      -21.15     21.15 o
  -9  10  12        2.55       -4.32     16.97 o
  -8  10  12        0.68       17.25     17.60 o
  -7  10  12        4.62      -14.50     14.50 o
  -6  10  12       13.47       -4.58     17.53 o
  -5  10  12       46.54       33.95     19.81 o
  -4  10  12        5.89       15.11     17.82 o
  -3  10  12        8.77        8.14     14.04 o
  -2  10  12        1.80        7.09     13.80 o
  -1  10  12        5.19      -12.01     12.01 o
   0  10  12       18.75       12.77     13.55 o
   1  10  12       27.23       46.65     16.32 o
   2  10  12        2.59        5.43     19.50 o
   3  10  12        3.40       -0.55     19.99 o
   4  10  12        8.93       19.95     25.21 o
  -8  11  12        9.55        1.76     17.72 o
  -7  11  12        6.58        0.65     20.05 o
  -6  11  12        0.02        4.84     23.77 o
  -5  11  12        0.51      -16.43     16.43 o
  -4  11  12       27.56       30.37     19.94 o
  -3  11  12       64.16       76.79     20.16 o
  -2  11  12        9.01        6.16     14.85 o
  -1  11  12        2.20        9.15     20.45 o
   0  11  12        3.25       -6.42     20.92 o
   1  11  12        3.73       33.60     35.65 o
   2  11  12        5.42        8.25     32.68 o
   3  11  12        1.01      -14.43     23.34 o
  -6  12  12       30.49       56.48     30.98 o
  -5  12  12       27.78       37.35     23.38 o
  -4  12  12       14.83       27.49     22.49 o
  -3  12  12       10.30       14.21     19.94 o
  -2  12  12        7.63        0.89     15.85 o
  -1  12  12       86.28       94.62     21.74 o
   0  12  12       19.58       17.03     24.47 o
   1  12  12       15.87       46.24     26.06 o
  -3  13  12       31.78       48.81     25.29 o
  -2  13  12        6.22       27.11     22.74 o
 -12   1  13        0.84        6.81     18.94 o
 -11   1  13        7.90        5.69     16.12 o
 -10   1  13       36.45       45.37     16.37 o
  -9   1  13       17.78       15.34     12.31 o
  -8   1  13        0.15        6.86     11.37 o
  -7   1  13       49.95       37.71     16.42 o
  -6   1  13       32.13       20.12     11.07 o
  -5   1  13        0.37      -10.54     10.54 o
  -4   1  13      424.84      407.19     27.70 o
  -3   1  13      146.68      147.04     17.58 o
  -2   1  13       42.75       16.54     10.09 o
  -1   1  13       35.61       34.28     11.21 o
   0   1  13      912.00      915.62     45.33 o
   1   1  13      342.75      328.90     24.28 o
   2   1  13      156.96      152.74     18.25 o
   3   1  13      250.75      231.55     27.45 o
   4   1  13      102.79      100.08     22.81 o
   5   1  13       61.12       66.13     20.54 o
   6   1  13        6.64       23.33     17.98 o
   7   1  13       12.52       20.11     19.50 o
 -12   2  13        0.02        4.40     19.21 o
 -11   2  13       31.55       23.54     15.66 o
 -10   2  13        1.00       -0.30     13.09 o
  -9   2  13      146.16      158.23     21.52 o
  -8   2  13        2.71       -6.16     11.09 o
  -7   2  13       34.57       38.75     12.72 o
  -6   2  13      248.58      231.76     36.88 o
  -5   2  13       92.36       70.68     14.30 o
  -4   2  13      107.40       81.52     14.83 o
  -3   2  13       26.70       24.20     11.08 o
  -2   2  13      898.98      946.98     52.97 o
  -1   2  13       16.14        4.59      9.23 o
   0   2  13       72.89       56.45     12.34 o
   1   2  13      273.52      270.48     22.55 o
   2   2  13        6.47        6.35      9.90 o
   3   2  13       53.73       36.78     14.88 o
   4   2  13       25.85       29.54     17.04 o
   5   2  13      168.09      259.17     91.67 o
   6   2  13      248.61      302.60    120.95 o
   7   2  13        6.90       39.18     21.60 o
 -12   3  13       27.67       15.46     19.35 o
 -11   3  13        1.84        6.39     17.45 o
 -10   3  13        1.80       -3.68     16.29 o
  -9   3  13       19.14       39.01     14.16 o
  -8   3  13       32.15       38.82     14.02 o
  -7   3  13       31.45       32.33     12.33 o
  -6   3  13       95.49       88.34     15.93 o
  -5   3  13      172.71      142.89     17.82 o
  -4   3  13      394.58      426.93     36.51 o
  -3   3  13       64.11       76.21     20.46 o
  -2   3  13       45.64       16.98      9.77 o
  -1   3  13       32.31       47.26     12.39 o
   0   3  13        5.70       -0.76      8.71 o
   1   3  13       91.44       77.78     13.96 o
   2   3  13      136.35      126.29     39.77 o
   3   3  13       10.02       16.63     13.11 o
   4   3  13      173.36      166.32     23.11 o
   5   3  13        4.44       -7.64     20.37 o
   6   3  13       31.55       51.20     20.99 o
   7   3  13       16.54       27.16     31.41 o
 -12   4  13        0.00       -7.78     18.45 o
 -11   4  13        2.19       -5.01     17.58 o
 -10   4  13       14.78       18.36     17.69 o
  -9   4  13        6.29       10.02     12.61 o
  -8   4  13       52.21       39.48     14.84 o
  -7   4  13       15.07       -2.20     13.74 o
  -6   4  13       55.00       55.12     13.48 o
  -5   4  13        0.14       -2.44      9.72 o
  -4   4  13       76.08      105.56     18.53 o
  -3   4  13       32.83       26.17     11.50 o
  -2   4  13      126.19      108.17     15.42 o
  -1   4  13      363.01      368.19     27.64 o
   0   4  13      420.24      402.26     26.91 o
   1   4  13       38.86       20.64     15.74 o
   2   4  13       20.20       22.39     13.52 o
   3   4  13        9.41       12.81     14.82 o
   4   4  13       53.55       74.29     20.91 o
   5   4  13       35.82       72.56     18.10 o
   6   4  13        2.73      -23.77     23.77 o
   7   4  13       17.14        1.70     29.71 o
 -12   5  13       30.03       33.26     21.84 o
 -11   5  13        1.94      -14.38     14.38 o
 -10   5  13        2.63       37.32     25.80 o
  -9   5  13       79.57       69.46     17.33 o
  -8   5  13        0.49      -10.61     10.61 o
  -7   5  13        0.12       11.73     11.39 o
  -6   5  13       38.17       30.89     13.02 o
  -5   5  13        9.82        9.49     11.27 o
  -4   5  13      389.92      409.21     28.82 o
  -3   5  13        0.24       -3.61      9.75 o
  -2   5  13      130.27      117.20     16.58 o
  -1   5  13       34.99       20.31     10.82 o
   0   5  13       51.43       53.57     18.83 o
   1   5  13       79.94       86.11     26.10 o
   2   5  13      134.27      126.83     19.66 o
   3   5  13      307.19      329.56     29.55 o
   4   5  13       24.35       39.31     15.34 o
   5   5  13        0.75      -15.91     15.91 o
   6   5  13        0.63       41.59     32.25 o
 -11   6  13       47.59       67.41     22.67 o
 -10   6  13       15.53       32.79     19.45 o
  -9   6  13       36.80       26.83     17.49 o
  -8   6  13       41.30       40.22     15.19 o
  -7   6  13       34.61       48.81     15.44 o
  -6   6  13      139.65      154.23     20.43 o
  -5   6  13        5.62       11.60     11.11 o
  -4   6  13      170.61      184.87     20.90 o
  -3   6  13       64.05       38.26     12.66 o
  -2   6  13      162.28      195.61     22.54 o
  -1   6  13        4.79       -7.31     10.87 o
   0   6  13      215.58      229.76     31.95 o
   1   6  13       11.52        6.79     12.10 o
   2   6  13        1.23      -11.26     11.26 o
   3   6  13        9.13       20.21     22.24 o
   4   6  13       64.25       66.63     24.61 o
   5   6  13        5.80        5.02     20.98 o
   6   6  13        7.65      -27.16     27.16 o
 -11   7  13       41.93       60.50     23.94 o
 -10   7  13       38.35       49.89     25.05 o
  -9   7  13        7.48       -0.64     17.14 o
  -8   7  13       33.28       42.16     18.71 o
  -7   7  13        8.50      -17.49     17.49 o
  -6   7  13       58.81       58.74     15.85 o
  -5   7  13       13.34       21.01     11.80 o
  -4   7  13        4.51        3.56     10.14 o
  -3   7  13       84.39      112.52     18.13 o
  -2   7  13       78.91       69.51     18.03 o
  -1   7  13        0.06       -3.17     12.02 o
   0   7  13       10.71       10.38     12.68 o
   1   7  13      145.65      145.99     30.61 o
   2   7  13      268.55      344.65     34.20 o
   3   7  13        1.32       10.78     13.54 o
   4   7  13        0.17      -19.37     19.37 o
   5   7  13       15.00       16.29     29.28 o
 -10   8  13        9.26        0.79     17.64 o
  -9   8  13       16.17       -7.44     16.49 o
  -8   8  13      117.36      110.27     24.23 o
  -7   8  13       39.97       22.19     17.38 o
  -6   8  13      127.13      119.65     19.02 o
  -5   8  13       17.96       16.88     12.39 o
  -4   8  13        1.73       26.38     12.62 o
  -3   8  13       26.57       16.25     14.27 o
  -2   8  13       28.16       56.87     17.45 o
  -1   8  13       87.00       92.67     18.93 o
   0   8  13        3.74      -11.11     12.57 o
   1   8  13       15.64       22.59     14.98 o
   2   8  13       15.48       21.44     14.34 o
   3   8  13       11.10        8.59     19.37 o
   4   8  13        4.63       35.47     65.36 o
   5   8  13        0.30       15.36     23.70 o
  -9   9  13        4.08      -14.88     14.88 o
  -8   9  13        1.02        8.21     33.94 o
  -7   9  13       16.98       13.90     15.86 o
  -6   9  13       72.59       21.51     15.85 o
  -5   9  13       71.89       54.94     16.35 o
  -4   9  13      102.39      140.06     23.19 o
  -3   9  13       72.34       40.66     18.99 o
  -2   9  13        1.29       21.03     15.33 o
  -1   9  13        1.17       10.44     17.94 o
   0   9  13        8.77       15.87     13.89 o
   1   9  13        0.09       17.95     24.44 o
   2   9  13        3.12       25.11     21.51 o
   3   9  13        0.03       -6.86     21.15 o
   4   9  13        4.60        3.06     58.99 o
  -8  10  13       63.53       78.61     28.73 o
  -7  10  13       46.09       60.72     20.47 o
  -6  10  13        5.03       29.10     20.38 o
  -5  10  13      155.38      173.10     36.50 o
  -4  10  13       44.95       49.92     18.11 o
  -3  10  13       48.91       59.66     19.39 o
  -2  10  13        3.96      -12.10     12.10 o
  -1  10  13       64.47       51.60     34.25 o
   0  10  13       96.16       95.00     41.23 o
   1  10  13        4.02       37.40     33.53 o
   2  10  13        0.33        8.01     22.02 o
   3  10  13       30.33       52.08     27.26 o
  -7  11  13       11.35       20.02     27.16 o
  -6  11  13       17.18        6.72     32.25 o
  -5  11  13       27.49       68.50     24.77 o
  -4  11  13       14.17       13.58     20.41 o
  -3  11  13       46.33       65.53     25.65 o
  -2  11  13        1.29       10.38     16.11 o
  -1  11  13       18.08       14.84     16.65 o
   0  11  13       20.34       34.60     25.12 o
   1  11  13        0.71       -0.51     34.80 o
   2  11  13       20.62       39.50     28.19 o
  -5  12  13        0.43      -13.21     19.37 o
  -4  12  13       10.96       11.34     20.54 o
  -3  12  13        0.65        6.23     19.94 o
  -2  12  13        0.91        4.32     16.66 o
  -1  12  13        3.64       -0.06     16.98 o
 -12   0  14       76.59       46.25     47.96 o
 -11   0  14       13.52        0.32     20.70 o
 -10   0  14        5.11      -16.77     16.77 o
  -9   0  14       56.09       91.24     25.81 o
  -8   0  14       21.48        3.16     16.98 o
  -7   0  14        0.35      -13.47     18.67 o
  -6   0  14      719.84      775.03     58.74 o
  -5   0  14       17.37       -3.95     31.41 o
  -4   0  14        4.63       -7.44     34.80 o
  -3   0  14      199.53      173.50     27.59 o
  -2   0  14      174.73      126.92     24.52 o
  -1   0  14      132.02      118.35     23.98 o
   0   0  14      109.02      125.20     25.21 o
   1   0  14        0.22       -4.80     14.00 o
   2   0  14        3.99        0.76     14.86 o
   3   0  14       99.97      146.84     37.35 o
   4   0  14       47.46      134.11     35.65 o
   5   0  14       23.98       33.10     28.86 o
   6   0  14       60.44       34.80     28.86 o
 -12   1  14        4.57       -5.12     19.33 o
 -11   1  14        3.00      -12.94     21.19 o
 -10   1  14        0.24       -4.41     13.72 o
  -9   1  14        0.38       -9.91     12.07 o
  -8   1  14       81.10       72.29     16.01 o
  -7   1  14       37.48       32.08     13.65 o
  -6   1  14       71.03       53.88     19.97 o
  -5   1  14       82.85       80.85     15.19 o
  -4   1  14      453.45      484.53     36.39 o
  -3   1  14        9.64        5.88     10.17 o
  -2   1  14       83.03       73.96     19.60 o
  -1   1  14      137.44      141.95     17.70 o
   0   1  14        5.95        4.09      9.75 o
   1   1  14       27.04       28.56     11.65 o
   2   1  14       23.15       38.98     12.72 o
   3   1  14       47.05       51.86     16.82 o
   4   1  14       29.67       39.97     19.50 o
   5   1  14        2.48        6.70     17.03 o
   6   1  14       33.96       41.85     21.30 o
 -12   2  14        3.64      -17.45     17.45 o
 -11   2  14       10.41       24.81     19.54 o
 -10   2  14       41.11       55.64     18.99 o
  -9   2  14       21.86       12.12     13.55 o
  -8   2  14        7.95       14.44     13.05 o
  -7   2  14       46.12       39.66     14.01 o
  -6   2  14      104.87       89.27     17.64 o
  -5   2  14        1.07       -9.37      9.37 o
  -4   2  14        8.47       -9.38      9.38 o
  -3   2  14      126.92      107.05     16.63 o
  -2   2  14       40.80       33.60     11.75 o
  -1   2  14        0.16       -6.80      9.35 o
   0   2  14       16.02       21.13     10.42 o
   1   2  14        1.58       -4.21      9.66 o
   2   2  14        0.10       -1.47     11.63 o
   3   2  14       77.65       65.33     29.01 o
   4   2  14        1.81       44.89     19.52 o
   5   2  14        8.75       30.83     19.99 o
   6   2  14        1.06      -15.47     15.47 o
 -12   3  14        7.71       -0.36     19.74 o
 -11   3  14      103.00      120.87     26.17 o
 -10   3  14        0.04        4.94     14.71 o
  -9   3  14       17.50       38.94     17.00 o
  -8   3  14       19.65        0.40     11.98 o
  -7   3  14        0.06      -10.70     10.70 o
  -6   3  14        3.08       -3.35     10.27 o
  -5   3  14        1.97      -13.08     13.08 o
  -4   3  14       17.62       47.39     12.69 o
  -3   3  14      285.83      247.10     22.86 o
  -2   3  14       12.84       14.04     10.60 o
  -1   3  14       67.35       65.40     14.95 o
   0   3  14        9.07       -0.36      9.69 o
   1   3  14      162.63      209.66     45.41 o
   2   3  14        3.49       -5.44     11.47 o
   3   3  14        5.55       15.80     13.58 o
   4   3  14      101.83       93.71     19.55 o
   5   3  14        1.38        7.99     23.34 o
   6   3  14      124.35      199.46     51.78 o
 -11   4  14        4.48       24.20     23.91 o
 -10   4  14        0.96      -12.37     15.80 o
  -9   4  14       81.87      109.11     20.23 o
  -8   4  14        2.95       -0.94     12.22 o
  -7   4  14       13.80       23.55     13.50 o
  -6   4  14      436.94      424.70     31.19 o
  -5   4  14        0.04        2.13     11.07 o
  -4   4  14       32.52       52.29     14.24 o
  -3   4  14        4.68       17.08     11.23 o
  -2   4  14       38.64       34.07     18.10 o
  -1   4  14       84.57       98.64     15.76 o
   0   4  14        0.01      -11.23     11.23 o
   1   4  14       28.20        5.12     12.61 o
   2   4  14      248.40      277.90     39.29 o
   3   4  14       79.88       76.41     21.20 o
   4   4  14        1.73       -3.01     12.95 o
   5   4  14        0.03        8.82     33.10 o
   6   4  14       25.24       68.75     41.59 o
 -11   5  14       47.09       53.74     23.15 o
 -10   5  14       39.51       21.50     17.64 o
  -9   5  14       10.05       14.44     14.47 o
  -8   5  14        0.31        0.03     12.45 o
  -7   5  14      189.45      184.72     22.26 o
  -6   5  14       13.81       21.30     12.97 o
  -5   5  14        5.76       15.15     11.77 o
  -4   5  14        0.01        3.31     10.29 o
  -3   5  14        1.66       -6.18      9.62 o
  -2   5  14       34.32       33.98     12.36 o
  -1   5  14       22.57       24.15     13.39 o
   0   5  14        4.69        4.39     11.82 o
   1   5  14       66.55       93.41     22.00 o
   2   5  14       26.00       13.84     15.47 o
   3   5  14        0.79      -10.78     12.62 o
   4   5  14        4.57       14.19     14.94 o
   5   5  14        0.01       14.43     31.41 o
 -11   6  14        4.95       25.95     21.31 o
 -10   6  14        0.00       -1.03     16.82 o
  -9   6  14       11.25        4.29     17.95 o
  -8   6  14       53.69       45.20     19.85 o
  -7   6  14       37.24       36.46     18.50 o
  -6   6  14       37.65       36.24     13.98 o
  -5   6  14       19.66       11.69     11.80 o
  -4   6  14       82.41       89.04     16.62 o
  -3   6  14        2.33       11.18     11.21 o
  -2   6  14      144.37      178.72     28.91 o
  -1   6  14       75.07       83.93     18.36 o
   0   6  14      138.27      145.20     21.99 o
   1   6  14      222.68      198.13     25.64 o
   2   6  14       41.28       73.02     17.84 o
   3   6  14        1.76        2.79     13.59 o
   4   6  14       51.15       15.47     22.50 o
   5   6  14        0.97      -18.18     20.10 o
 -10   7  14        0.67       -5.58     18.84 o
  -9   7  14        0.26       -5.09     16.91 o
  -8   7  14       40.29       59.02     20.64 o
  -7   7  14       10.26        7.65     13.12 o
  -6   7  14      181.66      154.11     21.23 o
  -5   7  14        0.11       -8.90     10.92 o
  -4   7  14      112.28       81.00     22.66 o
  -3   7  14       62.40       56.04     18.00 o
  -2   7  14        4.36        7.91     14.14 o
  -1   7  14        4.48       27.78     14.81 o
   0   7  14       23.04       37.99     15.78 o
   1   7  14       26.52       25.44     15.79 o
   2   7  14        2.78       17.60     15.55 o
   3   7  14        0.81        0.02     20.98 o
   4   7  14       31.47       17.81     23.66 o
  -9   8  14       42.95       39.73     20.84 o
  -8   8  14        1.22        2.43     21.58 o
  -7   8  14       41.70       45.23     18.68 o
  -6   8  14       41.10       42.13     15.32 o
  -5   8  14       10.00       18.33     13.46 o
  -4   8  14       15.77       41.91     17.53 o
  -3   8  14       95.10      125.42     22.49 o
  -2   8  14       52.86       29.14     16.94 o
  -1   8  14        1.69       -9.00     12.67 o
   0   8  14       60.45       71.81     20.29 o
   1   8  14        9.35        4.35     14.35 o
   2   8  14        8.61       20.85     22.02 o
   3   8  14       14.77       11.74     21.75 o
   4   8  14       18.35       26.20     25.47 o
  -9   9  14       26.27      -20.37     28.01 o
  -8   9  14        0.23        7.75     17.54 o
  -7   9  14        6.42      -10.25     22.02 o
  -6   9  14       71.65       50.49     19.22 o
  -5   9  14       65.19       78.57     20.51 o
  -4   9  14       20.24       -1.64     15.36 o
  -3   9  14       71.57       90.02     20.83 o
  -2   9  14       74.11      101.00     21.58 o
  -1   9  14        0.19       -8.28     13.89 o
   0   9  14       31.58       12.40     15.48 o
   1   9  14        0.16      -11.71     14.71 o
   2   9  14       79.78      145.28     37.77 o
   3   9  14       53.17       53.98     28.04 o
  -7  10  14        2.28       11.20     20.38 o
  -6  10  14        1.93        9.98     20.90 o
  -5  10  14        5.82       48.92     23.83 o
  -4  10  14       10.21      -13.96     15.87 o
  -3  10  14        6.06       -2.39     15.21 o
  -2  10  14        3.30       -1.80     14.83 o
  -1  10  14        4.89       13.69     16.13 o
   0  10  14       50.65       68.99     20.67 o
   1  10  14       20.08       -3.97     22.11 o
   2  10  14        4.46      -19.80     22.36 o
  -5  11  14       42.78       76.28     27.52 o
  -4  11  14        2.79       -0.44     19.14 o
  -3  11  14       20.40       34.78     19.46 o
  -2  11  14       59.35       81.90     22.03 o
  -1  11  14       13.40       20.72     18.49 o
   0  11  14        0.07       -5.92     23.05 o
 -12   1  15        4.56      -16.98     34.80 o
 -11   1  15       10.47       19.04     17.34 o
 -10   1  15       11.99       -8.59     13.61 o
  -9   1  15        4.26        3.31     14.82 o
  -8   1  15       10.87       -1.61     11.91 o
  -7   1  15        1.01      -10.33     10.33 o
  -6   1  15      152.42      147.17     20.12 o
  -5   1  15       72.37       66.50     15.39 o
  -4   1  15       20.13       37.81     13.08 o
  -3   1  15      387.99      406.50     42.02 o
  -2   1  15       56.99       46.63     17.89 o
  -1   1  15       12.32       13.03     10.49 o
   0   1  15        1.27        1.57     10.56 o
   1   1  15      222.93      227.09     22.34 o
   2   1  15      182.66      225.06     26.43 o
   3   1  15       22.03       16.71     17.03 o
   4   1  15        0.13       14.54     17.89 o
   5   1  15        6.41        3.15     30.56 o
 -11   2  15        1.71        6.37     16.42 o
 -10   2  15        8.23       12.72     15.19 o
  -9   2  15       51.02       74.80     19.60 o
  -8   2  15      214.91      249.35     26.64 o
  -7   2  15       14.86       20.82     12.82 o
  -6   2  15       56.40       76.43     16.43 o
  -5   2  15      204.75      197.29     22.41 o
  -4   2  15        1.76        4.31     10.14 o
  -3   2  15        8.89       23.40     11.62 o
  -2   2  15       79.73       38.27     26.46 o
  -1   2  15      299.17      297.43     25.49 o
   0   2  15       15.85       11.95     11.29 o
   1   2  15        7.61        6.80     12.86 o
   2   2  15       87.15       82.83     18.90 o
   3   2  15       64.30       55.94     21.00 o
   4   2  15       46.13       50.52     22.45 o
   5   2  15        1.26       28.27     19.33 o
 -11   3  15        0.76       17.52     20.35 o
 -10   3  15       14.84       30.92     21.68 o
  -9   3  15       64.31       86.78     19.18 o
  -8   3  15        0.23       -0.31     12.97 o
  -7   3  15       44.94       53.95     15.52 o
  -6   3  15       10.31       30.93     13.98 o
  -5   3  15        0.50       -8.15     10.55 o
  -4   3  15      125.99      104.90     26.83 o
  -3   3  15       63.84       51.32     16.17 o
  -2   3  15      110.36       50.66     16.54 o
  -1   3  15       37.76       60.55     14.74 o
   0   3  15        0.60      -11.18     11.18 o
   1   3  15       25.04       23.80     14.20 o
   2   3  15        4.64        9.97     21.16 o
   3   3  15        1.81      -11.56     13.31 o
   4   3  15        5.15        5.88     17.28 o
   5   3  15       10.07       26.70     19.78 o
 -11   4  15        0.02       32.83     21.66 o
 -10   4  15        0.57       -0.07     17.00 o
  -9   4  15       10.70       -9.08     13.48 o
  -8   4  15       83.17      118.76     20.27 o
  -7   4  15       28.65        7.43     13.84 o
  -6   4  15        7.16       -1.95     11.70 o
  -5   4  15        6.56       -3.41     10.88 o
  -4   4  15       30.28       31.60     13.31 o
  -3   4  15       53.27       30.85     13.03 o
  -2   4  15       23.80        7.50     11.13 o
  -1   4  15       88.10       77.88     19.17 o
   0   4  15       23.92       19.95     14.19 o
   1   4  15       25.43       23.96     14.82 o
   2   4  15        4.95       19.26     14.47 o
   3   4  15       13.20        1.76     13.94 o
   4   4  15       54.76      104.06     41.59 o
   5   4  15       66.23       33.95     36.50 o
 -11   5  15       26.40       42.75     29.07 o
 -10   5  15       14.06       21.29     20.06 o
  -9   5  15       21.74       51.87     17.98 o
  -8   5  15        2.18       14.25     14.50 o
  -7   5  15        1.66        6.60     12.66 o
  -6   5  15       60.27       79.61     17.66 o
  -5   5  15        1.30       -9.11     10.80 o
  -4   5  15       69.31       74.81     16.34 o
  -3   5  15      183.19      256.77     56.85 o
  -2   5  15        8.57       11.42     11.95 o
  -1   5  15       16.04       -2.02     12.37 o
   0   5  15        0.81       13.54     13.80 o
   1   5  15       24.37       55.33     17.40 o
   2   5  15      135.66      107.65     26.44 o
   3   5  15       12.37       15.66     15.90 o
   4   5  15       36.94       11.79     23.10 o
 -10   6  15       24.42       23.94     20.34 o
  -9   6  15        0.00      -15.32     15.32 o
  -8   6  15       65.57       68.09     23.10 o
  -7   6  15       54.21       63.65     17.33 o
  -6   6  15        4.66      -10.56     14.21 o
  -5   6  15       34.64       18.55     14.46 o
  -4   6  15       23.76       58.83     15.38 o
  -3   6  15        2.25      -10.69     10.69 o
  -2   6  15        3.03       -2.05     12.96 o
  -1   6  15      101.54      135.96     22.73 o
   0   6  15        3.41        2.44     13.51 o
   1   6  15       44.65       54.86     18.59 o
   2   6  15       52.97       82.14     19.88 o
   3   6  15        4.40        6.13     15.69 o
   4   6  15        4.24       68.75     43.29 o
  -9   7  15       54.96       49.41     21.03 o
  -8   7  15        8.69       -5.72     14.96 o
  -7   7  15        0.01       -8.60     12.85 o
  -6   7  15       11.42      -12.15     12.15 o
  -5   7  15       88.06       85.50     19.48 o
  -4   7  15       29.88       14.04     16.10 o
  -3   7  15        0.08       29.09     15.36 o
  -2   7  15       67.11      102.35     21.35 o
  -1   7  15       78.26       71.80     20.10 o
   0   7  15       15.96       13.25     17.68 o
   1   7  15        6.36      -11.33     14.11 o
   2   7  15       18.92        4.78     15.91 o
   3   7  15       88.43       49.81     42.44 o
  -9   8  15        3.44       -1.30     18.83 o
  -8   8  15       28.92       15.41     21.84 o
  -7   8  15       60.79       68.47     33.34 o
  -6   8  15        1.11       10.33     14.38 o
  -5   8  15       31.24       42.12     17.98 o
  -4   8  15       13.13       22.62     16.26 o
  -3   8  15       17.36       16.15     15.71 o
  -2   8  15       92.00      102.30     22.78 o
  -1   8  15       19.08       20.59     16.39 o
   0   8  15        2.71        4.77     15.84 o
   1   8  15        2.10       16.64     16.55 o
   2   8  15       21.40       20.15     24.26 o
  -8   9  15        8.53      -26.31     32.25 o
  -7   9  15        5.36       10.48     23.65 o
  -6   9  15       11.59       22.60     21.75 o
  -5   9  15       22.88       27.37     18.90 o
  -4   9  15       20.87       14.66     19.55 o
  -3   9  15       10.67       10.21     16.04 o
  -2   9  15       21.49       41.42     19.85 o
  -1   9  15        5.69        9.30     15.95 o
   0   9  15        1.15        3.52     15.85 o
   1   9  15        0.75       14.43     36.92 o
  -6  10  15       16.73      -18.49     18.49 o
  -5  10  15        2.46       -7.23     18.95 o
  -4  10  15       51.04       58.71     20.84 o
  -3  10  15       25.00       44.34     20.10 o
  -2  10  15       43.05       23.95     19.11 o
  -1  10  15        2.02        6.90     16.38 o
   0  10  15       17.24       31.34     29.71 o
 -11   0  16       15.95        1.31     23.57 o
 -10   0  16        1.11       -6.28     21.15 o
  -9   0  16       37.67       71.44     27.59 o
  -8   0  16       97.89       78.55     26.93 o
  -7   0  16       40.43       76.97     25.02 o
  -6   0  16        0.04      -21.74     24.19 o
  -5   0  16      347.39      325.97     39.91 o
  -4   0  16      184.37      205.87     32.11 o
  -3   0  16      192.96      230.61     34.19 o
  -2   0  16       28.94       12.96     17.64 o
  -1   0  16       43.80       48.12     20.17 o
   0   0  16      165.13      194.87     46.26 o
   1   0  16        1.14        6.43     17.70 o
   2   0  16       10.54      -20.37     22.07 o
   3   0  16        0.45       15.28     24.61 o
   4   0  16       30.62       58.57     32.25 o
 -11   1  16        9.54       35.15     18.44 o
 -10   1  16        2.87       20.32     17.16 o
  -9   1  16        0.22       11.43     14.52 o
  -8   1  16        0.03      -10.43     12.68 o
  -7   1  16       52.33       88.23     19.72 o
  -6   1  16       36.21       41.65     16.97 o
  -5   1  16      104.68      104.03     22.66 o
  -4   1  16       58.41       44.18     14.66 o
  -3   1  16      110.74      134.76     34.74 o
  -2   1  16       16.12        7.87     10.95 o
  -1   1  16      200.08      235.19     23.86 o
   0   1  16        8.25       18.92     13.77 o
   1   1  16        6.59        5.71     14.03 o
   2   1  16        5.96      -15.90     15.90 o
   3   1  16       17.45       15.93     19.44 o
   4   1  16        4.93        2.81     19.18 o
 -11   2  16        0.16       24.05     17.89 o
 -10   2  16        4.68       16.38     15.76 o
  -9   2  16        1.49       -1.27     14.04 o
  -8   2  16        6.13      -11.42     11.42 o
  -7   2  16        3.70       -2.09     11.93 o
  -6   2  16       48.15       38.51     15.43 o
  -5   2  16       98.03       93.19     24.57 o
  -4   2  16        6.47       11.66     13.78 o
  -3   2  16        8.56        1.17     11.03 o
  -2   2  16       80.44       89.53     17.67 o
  -1   2  16       15.06        9.45     11.69 o
   0   2  16        1.06      -12.78     12.86 o
   1   2  16        0.13      -13.81     13.81 o
   2   2  16       34.71       39.44     17.77 o
   3   2  16        0.28      -10.62     15.90 o
   4   2  16        2.83      -16.30     16.30 o
 -11   3  16        0.99      -13.58     34.80 o
 -10   3  16       68.68       80.81     20.92 o
  -9   3  16        0.39       12.26     15.45 o
  -8   3  16        4.30       55.05     17.92 o
  -7   3  16       60.03       58.05     16.98 o
  -6   3  16       47.68       84.38     17.45 o
  -5   3  16        0.49       10.27     12.74 o
  -4   3  16       10.92       -4.64     13.44 o
  -3   3  16        0.05      -10.06     10.06 o
  -2   3  16        0.20        5.52     11.92 o
  -1   3  16       35.69       57.78     14.80 o
   0   3  16       43.02       27.60     18.70 o
   1   3  16        2.38       16.08     14.79 o
   2   3  16       72.27       68.01     25.83 o
   3   3  16       32.95       39.79     44.14 o
   4   3  16        0.03      -10.43     19.31 o
 -10   4  16       39.18        6.83     19.72 o
  -9   4  16        2.50       35.22     17.29 o
  -8   4  16       39.81       39.77     16.82 o
  -7   4  16        3.60       -8.10     13.72 o
  -6   4  16        9.43        8.68     13.52 o
  -5   4  16      134.02      198.57     23.59 o
  -4   4  16       67.61       51.57     25.66 o
  -3   4  16       73.42       62.27     15.76 o
  -2   4  16        0.98       -7.78     10.62 o
  -1   4  16        2.72        0.10     13.22 o
   0   4  16       44.53       45.83     16.97 o
   1   4  16       31.30       20.27     16.03 o
   2   4  16        1.84        1.28     15.14 o
   3   4  16       44.35       64.14     25.29 o
   4   4  16       28.57       18.63     21.51 o
 -10   5  16       11.97       18.15     19.92 o
  -9   5  16       11.77       13.12     15.76 o
  -8   5  16        0.02       -8.97     14.16 o
  -7   5  16       13.31       33.69     15.32 o
  -6   5  16       27.79       22.08     15.20 o
  -5   5  16        5.40        1.59     12.97 o
  -4   5  16        0.21       -0.30     12.44 o
  -3   5  16        7.37       18.08     12.98 o
  -2   5  16       13.66      -14.92     14.92 o
  -1   5  16        1.25       -1.89     13.70 o
   0   5  16       31.38       71.52     19.98 o
   1   5  16       37.55       50.25     18.63 o
   2   5  16       14.34        6.40     16.67 o
   3   5  16        0.10       21.29     25.19 o
  -9   6  16        6.14        9.61     19.56 o
  -8   6  16        7.87       14.89     15.19 o
  -7   6  16       20.97       22.55     15.00 o
  -6   6  16       15.91       32.83     15.33 o
  -5   6  16        6.93        6.19     12.36 o
  -4   6  16        0.02        5.06     13.10 o
  -3   6  16       27.73       25.43     28.60 o
  -2   6  16       37.57       27.78     17.55 o
  -1   6  16       13.84       15.36     16.23 o
   0   6  16       54.32       45.02     18.08 o
   1   6  16       57.34       39.57     22.33 o
   2   6  16        8.03        5.59     15.71 o
   3   6  16       19.93       22.85     32.68 o
  -8   7  16        5.24       38.83     25.47 o
  -7   7  16        6.41       18.44     15.54 o
  -6   7  16       25.65       22.00     15.00 o
  -5   7  16       43.79       39.08     18.40 o
  -4   7  16        8.89       18.21     16.88 o
  -3   7  16       29.93       15.67     16.77 o
  -2   7  16        4.27        8.65     15.89 o
  -1   7  16        2.46       12.26     15.49 o
   0   7  16       39.10       16.31     17.11 o
   1   7  16       75.09       36.35     17.55 o
   2   7  16       36.81       25.46     34.80 o
  -7   8  16        2.79        2.02     25.53 o
  -6   8  16       27.39       24.61     19.91 o
  -5   8  16       38.54       40.48     20.19 o
  -4   8  16        1.59       -7.62     15.70 o
  -3   8  16        3.49       -0.32     14.82 o
  -2   8  16       22.21       11.65     19.55 o
  -1   8  16       53.68       29.54     18.33 o
   0   8  16        2.17        9.06     15.97 o
   1   8  16        3.88        1.60     16.68 o
  -6   9  16       17.07       27.62     23.43 o
  -5   9  16       18.05       -1.33     20.29 o
  -4   9  16       73.15      100.24     24.15 o
  -3   9  16       18.33       21.02     18.29 o
  -2   9  16       11.78       27.50     18.93 o
  -1   9  16        6.52       -8.89     21.91 o
 -10   1  17       63.15       79.63     21.60 o
  -9   1  17       54.22       56.38     18.77 o
  -8   1  17        2.86       -3.59     12.99 o
  -7   1  17       36.14       29.70     18.13 o
  -6   1  17        1.40       -7.91     12.79 o
  -5   1  17      153.55      176.99     23.16 o
  -4   1  17       41.56       13.11     12.82 o
  -3   1  17       19.59        6.41     24.75 o
  -2   1  17      153.48      173.16     22.42 o
  -1   1  17       21.84       37.23     14.05 o
   0   1  17        0.60        3.08     13.65 o
   1   1  17        4.32       19.83     19.18 o
   2   1  17       13.76      -13.52     17.89 o
   3   1  17       36.97        8.18     20.54 o
 -10   2  17        9.02       25.06     17.87 o
  -9   2  17        3.10       40.66     22.27 o
  -8   2  17       64.48       68.26     22.93 o
  -7   2  17      174.73      215.14     33.33 o
  -6   2  17       42.45       23.71     14.44 o
  -5   2  17       20.13       29.08     14.63 o
  -4   2  17       39.62       40.51     15.19 o
  -3   2  17        1.29        2.26     12.81 o
  -2   2  17        3.56       -7.82     11.56 o
  -1   2  17        1.61        8.31     14.65 o
   0   2  17       18.98       35.90     19.06 o
   1   2  17       37.92       65.81     20.31 o
   2   2  17       10.69       -4.87     22.92 o
   3   2  17        7.52      -11.36     18.84 o
 -10   3  17        0.12        1.37     16.43 o
  -9   3  17       20.90       23.62     16.61 o
  -8   3  17       60.78       67.39     19.62 o
  -7   3  17        1.27       -2.17     13.66 o
  -6   3  17        0.95       15.32     14.38 o
  -5   3  17        3.65      -13.79     13.79 o
  -4   3  17        9.18       22.28     26.28 o
  -3   3  17       33.14       34.87     16.91 o
  -2   3  17        0.10       -5.10     12.25 o
  -1   3  17       26.21       17.14     15.54 o
   0   3  17       27.57       11.33     15.37 o
   1   3  17        1.89       21.57     37.89 o
   2   3  17        4.22       -5.67     18.35 o
   3   3  17        2.29       -6.55     19.52 o
  -9   4  17        8.72       38.41     27.57 o
  -8   4  17       32.29       67.30     19.32 o
  -7   4  17       65.78       55.38     17.79 o
  -6   4  17        9.52       31.02     15.22 o
  -5   4  17        4.37       17.48     13.63 o
  -4   4  17        0.55       -0.83     12.77 o
  -3   4  17        0.15       19.37     20.46 o
  -2   4  17        7.34       -8.61     13.95 o
  -1   4  17        8.79       21.52     15.91 o
   0   4  17       15.15       19.60     16.72 o
   1   4  17       11.31       25.51     16.78 o
   2   4  17        0.19       -8.34     15.72 o
  -9   5  17       17.74       10.02     17.31 o
  -8   5  17       25.31       25.53     17.07 o
  -7   5  17        0.80       20.83     16.00 o
  -6   5  17        0.19      -11.49     13.11 o
  -5   5  17       30.08       46.03     16.43 o
  -4   5  17        0.89      -11.27     12.18 o
  -3   5  17        2.95       10.52     17.73 o
  -2   5  17        5.70        4.74     15.20 o
  -1   5  17        1.16       -5.48     22.52 o
   0   5  17       12.43       -3.82     15.02 o
   1   5  17        0.22      -13.80     14.93 o
   2   5  17        1.66       12.99     18.22 o
  -8   6  17        7.48      -10.54     15.64 o
  -7   6  17       33.08        8.49     15.76 o
  -6   6  17       33.66       41.35     16.97 o
  -5   6  17        0.38       -7.40     15.35 o
  -4   6  17        2.46       -0.11     15.99 o
  -3   6  17        4.59        5.75     20.45 o
  -2   6  17       48.15       35.49     18.43 o
  -1   6  17        3.00        4.82     16.22 o
   0   6  17        1.42        2.84     16.36 o
   1   6  17        0.48       30.18     18.89 o
  -7   7  17        8.01        1.76     16.15 o
  -6   7  17        3.39       12.48     18.13 o
  -5   7  17       11.44        6.55     16.51 o
  -4   7  17       36.59       51.71     20.79 o
  -3   7  17       16.14       17.17     20.85 o
  -2   7  17        0.53      -16.08     16.08 o
  -1   7  17        2.97      -14.35     14.35 o
   0   7  17        9.19        3.31     16.99 o
  -6   8  17        3.54      -17.82     27.16 o
  -5   8  17        2.03       29.01     20.24 o
  -4   8  17        3.32       33.89     19.30 o
  -3   8  17       27.81       15.25     27.81 o
  -2   8  17       33.85       39.22     19.48 o
  -1   8  17      105.06      168.99     33.35 o
  -9   0  18        3.19       13.87     23.05 o
  -8   0  18       19.23       67.25     26.93 o
  -7   0  18      109.88      148.35     32.71 o
  -6   0  18      172.01       87.18     28.86 o
  -5   0  18       18.96       20.75     18.76 o
  -4   0  18       10.81       24.69     20.65 o
  -3   0  18      122.06       67.05     25.02 o
  -2   0  18      170.95      117.75     29.60 o
  -1   0  18       20.58       14.94     20.10 o
   0   0  18       15.09       39.04     28.86 o
   1   0  18      166.74      175.70     48.38 o
   2   0  18        2.26      -16.98     25.46 o
  -9   1  18        4.89       12.96     17.25 o
  -8   1  18       14.52       50.94     18.38 o
  -7   1  18        4.81       15.35     18.15 o
  -6   1  18        3.28       13.77     15.42 o
  -5   1  18       38.08       28.82     15.65 o
  -4   1  18       72.00       66.15     18.10 o
  -3   1  18        2.95        4.78     13.16 o
  -2   1  18        0.36      -11.99     11.99 o
  -1   1  18        4.07        2.85     15.57 o
   0   1  18      109.51       79.03     54.75 o
   1   1  18        0.51       -0.57     19.70 o
   2   1  18        1.34       -0.28     21.38 o
  -9   2  18        6.30        7.00     27.87 o
  -8   2  18        3.11       -4.94     15.08 o
  -7   2  18       11.50       -1.47     14.18 o
  -6   2  18        3.10       -2.41     13.95 o
  -5   2  18       12.18       31.34     16.03 o
  -4   2  18       17.83       -4.28     12.44 o
  -3   2  18        0.16       20.41     14.60 o
  -2   2  18       25.75       28.54     17.39 o
  -1   2  18       54.22       54.72     20.35 o
   0   2  18       21.07       41.13     21.12 o
   1   2  18        3.09       15.55     21.75 o
  -9   3  18       21.17       43.04     26.39 o
  -8   3  18        8.21       26.40     17.02 o
  -7   3  18       12.45       12.90     15.34 o
  -6   3  18        5.62       13.31     14.88 o
  -5   3  18      106.86       81.13     19.88 o
  -4   3  18       46.26       32.49     15.65 o
  -3   3  18        2.40        9.82     13.20 o
  -2   3  18        1.18      -13.65     14.94 o
  -1   3  18        2.61       18.31     17.23 o
   0   3  18       21.79       21.37     25.77 o
   1   3  18       25.78       32.93     18.61 o
  -8   4  18       12.19       15.64     16.97 o
  -7   4  18       30.08       44.22     18.30 o
  -6   4  18        0.01      -14.00     14.00 o
  -5   4  18        1.45       -0.14     14.07 o
  -4   4  18        2.43       15.71     14.98 o
  -3   4  18        9.58        3.88     16.11 o
  -2   4  18       12.04        9.30     15.60 o
  -1   4  18        5.25       -3.33     16.46 o
   0   4  18        0.47      -11.91     15.58 o
   1   4  18       63.81      124.43     25.50 o
  -7   5  18       10.24       24.30     17.03 o
  -6   5  18       34.39       33.06     16.69 o
  -5   5  18        2.96       15.18     15.02 o
  -4   5  18        0.43       26.73     18.66 o
  -3   5  18       24.82       17.24     17.08 o
  -2   5  18       12.53        9.55     17.55 o
  -1   5  18        1.65        9.52     16.74 o
   0   5  18        3.60       25.73     19.51 o
  -6   6  18        8.26      -13.81     27.15 o
  -5   6  18        1.01      -18.68     18.68 o
  -4   6  18        0.09       39.96     25.19 o
  -3   6  18        8.04        9.24     17.39 o
  -2   6  18        3.48       16.43     18.04 o
  -1   6  18       13.81        5.98     24.00 o
  -4   7  18        3.14        4.94     33.95 o
  -3   7  18        4.48       -4.24     27.16 o
  -8   1  19       35.31       36.70     24.59 o
  -7   1  19        1.34       10.84     16.73 o
  -6   1  19        0.24        3.37     15.93 o
  -5   1  19        3.35       19.28     16.02 o
  -4   1  19       39.08       47.52     27.08 o
  -3   1  19        2.24      -13.36     13.36 o
  -2   1  19        3.07       11.03     16.95 o
  -1   1  19       22.06       22.51     19.26 o
   0   1  19        2.86       -3.53     20.38 o
  -7   2  19       15.55       28.35     17.74 o
  -6   2  19       43.40       28.08     17.19 o
  -5   2  19       51.05       98.40     20.78 o
  -4   2  19       12.46        4.83     15.07 o
  -3   2  19        0.33       -7.14     15.11 o
  -2   2  19       43.16       98.31     23.95 o
  -1   2  19       40.76       34.24     22.47 o
  -7   3  19        1.25       15.97     16.93 o
  -6   3  19        0.00        8.65     14.72 o
  -5   3  19        0.87       13.39     16.42 o
  -4   3  19        0.02       11.67     15.70 o
  -3   3  19       21.66       60.12     21.54 o
  -2   3  19       19.60       40.99     19.12 o
  -1   3  19        6.32       31.41     19.69 o
  -6   4  19        4.75       23.42     17.97 o
  -5   4  19        0.00       45.00     17.79 o
  -4   4  19        0.02       29.57     19.21 o
  -3   4  19       13.27       44.39     22.07 o
  -2   4  19        1.41      -10.00     17.14 o
  -4   5  19        4.01       20.37     33.10 o
 
